# Supplementary material for: The potential causal relationship between fat mass in different body areas and low back pain: Findings from NHANES and Mendelian randomization studies
Source: Medicine (Baltimore). 2025 Aug 15;104(33):e43891. doi: 10.1097/MD.0000000000043891 (PMC12366917; doi:10.1097/MD.0000000000043891)
Supplement: Supplementary file 2 [file medi-104-e43891-s002.xlsx]

## Sheet: Sheet1
Trait	SNP	Effect allele	Other allele	Eaf	Beta	SE	P	R2	F
Trunk fat mass	rs72634814	A	G	0.345474	-0.0159961	0.00220826	4.36e-13	0.000115718	52.6098
	rs11583602	A	G	0.488261	-0.0115884	0.00203123	1.16e-08	6.71e-05	30.5086
	rs4908676	G	A	0.457736	0.0129239	0.00202268	1.66e-10	8.29e-05	37.696
	rs6540965	C	G	0.666043	-0.0133181	0.00213517	4.45e-10	7.89e-05	35.8722
	rs10799778	G	T	0.833683	-0.0188406	0.00269932	2.96e-12	9.84e-05	44.7524
	rs3766823	A	G	0.172028	0.0182097	0.00266343	8.09e-12	9.45e-05	42.9445
	rs113603865	T	C	0.212057	0.0173395	0.00247321	2.37e-12	0.000100473	45.6783
	rs12119170	T	C	0.442159	0.0117094	0.00203095	8.14e-09	6.76e-05	30.7492
	rs12144626	C	T	0.582788	-0.0152975	0.00204219	6.85e-14	0.000113799	51.7373
	rs6693294	G	A	0.688572	-0.0189379	0.00217032	2.64e-18	0.000153816	69.9332
	rs587271	T	C	0.686825	0.0132523	0.00226033	4.55e-09	7.56e-05	34.3475
	rs1013293	A	G	0.43027	-0.0205271	0.00203614	6.68e-24	0.000206583	93.9293
	rs11208779	C	G	0.528889	0.0144437	0.00201757	8.13e-13	0.000103962	47.2646
	rs2815752	A	G	0.603496	0.0188249	0.00205204	4.57e-20	0.000169597	77.1093
	rs3845344	T	C	0.39117	0.0122568	0.0020584	2.61e-09	7.16e-05	32.5307
	rs34517439	A	C	0.121694	0.0449009	0.00310998	3e-47	0.000430978	196.001
	rs6688826	C	T	0.298205	0.0133406	0.00219323	1.18e-09	7.45e-05	33.8653
	rs11165643	T	C	0.590145	0.0206292	0.00204156	5.27e-24	0.000205866	93.6029
	rs12072739	G	A	0.224596	0.0174347	0.00241174	4.86e-13	0.000105874	48.1339
	rs12722976	G	C	0.499944	-0.0131235	0.00201522	7.41e-11	8.61e-05	39.1492
	rs17024393	C	T	0.025892	0.0675854	0.0063465	1.76e-26	0.000230414	104.767
	rs197374	T	C	0.380647	0.0114009	0.0020687	3.57e-08	6.13e-05	27.862
	rs12724928	C	T	0.204875	-0.0211846	0.00248818	1.68e-17	0.000146216	66.4775
	rs11205303	C	T	0.406632	0.0302577	0.00204662	1.85e-49	0.000441802	200.926
	rs4970946	G	A	0.217494	0.0143986	0.00243413	3.31e-09	7.06e-05	32.0813
	rs10788797	A	G	0.880078	-0.0191561	0.00309429	5.99e-10	7.75e-05	35.2139
	rs74593044	G	C	0.081001	0.0272061	0.00367793	1.39e-13	0.000110197	50.0993
	rs79518326	A	C	0.02864	-0.046151	0.00609592	3.71e-14	0.000118507	53.8782
	rs543874	G	A	0.205267	0.0434929	0.00248767	1.92e-68	0.000617173	280.732
	rs815341	G	A	0.369231	0.0136436	0.00209277	7.06e-11	8.67e-05	39.4194
	rs67180261	G	A	0.211845	-0.0142562	0.00246336	7.15e-09	6.79e-05	30.8541
	rs2678204	G	T	0.340179	0.0203634	0.00212122	8.01e-22	0.000186151	84.6372
	rs2802774	A	C	0.547301	0.0130392	0.00204991	2.01e-10	8.42e-05	38.3019
	rs6684205	G	A	0.28686	0.0170737	0.00221981	1.45e-14	0.00011927	54.2248
	rs2494196	A	C	0.286031	0.0267233	0.00222319	2.78e-33	0.000291677	132.631
	rs10915846	A	G	0.273278	-0.014849	0.00225759	4.79e-11	8.76e-05	39.8154
	rs6429425	T	G	0.13968	-0.0161621	0.00289878	2.47e-08	6.28e-05	28.5406
	rs4658403	T	C	0.833663	-0.0150966	0.00270075	2.27e-08	6.32e-05	28.735
	rs77165542	T	C	0.03548	-0.0790425	0.00549479	6.43e-47	0.000427608	194.468
	rs35142762	C	T	0.172365	-0.045396	0.00265919	2.42e-65	0.000587967	267.439
	rs6752378	A	C	0.486261	0.0224341	0.00201013	6.36e-29	0.000251454	114.336
	rs12475388	A	G	0.485701	-0.0146418	0.00202114	4.35e-13	0.000107103	48.693
	rs10172196	A	G	0.305529	0.0211599	0.00218675	3.8e-22	0.000190004	86.3898
	rs12613191	G	A	0.640531	0.0116493	0.00209528	2.7e-08	6.25e-05	28.4102
	rs10187101	T	C	0.363584	-0.0132445	0.00208883	2.29e-10	8.12e-05	36.9061
	rs7582359	A	G	0.331609	-0.012398	0.00214349	7.29e-09	6.81e-05	30.9767
	rs17047234	C	A	0.227353	-0.0172539	0.00240808	7.78e-13	0.000104589	47.5497
	rs1861410	T	C	0.55536	-0.0196311	0.00202848	3.75e-22	0.000190328	86.5369
	rs7575523	G	T	0.603244	-0.0212431	0.0020613	6.64e-25	0.000216014	98.2182
	rs4453725	T	A	0.412519	-0.0177006	0.00203859	3.86e-18	0.00015186	69.044
	rs2692741	C	G	0.367174	0.0120161	0.00210481	1.14e-08	6.71e-05	30.5041
	rs396354	C	T	0.715657	-0.0124152	0.00223367	2.73e-08	6.27e-05	28.5186
	rs1160543	T	C	0.40085	-0.0182334	0.00204938	5.74e-19	0.000159692	72.6053
	rs441792	G	A	0.486583	0.015465	0.00201531	1.67e-14	0.000119497	54.3282
	rs1446585	G	A	0.244597	-0.015505	0.00229163	1.32e-11	8.88e-05	40.3885
	rs13008033	G	A	0.185812	-0.0149265	0.00258291	7.52e-09	6.74e-05	30.6471
	rs429343	G	A	0.576544	-0.0144215	0.00203682	1.44e-12	0.000101553	46.1691
	rs764729	C	A	0.72803	0.0124528	0.00226217	3.7e-08	6.14e-05	27.9175
	rs13389219	T	C	0.392427	0.0192427	0.0020557	7.92e-21	0.000176571	80.2809
	rs62182439	A	G	0.245344	0.0136592	0.00233214	4.71e-09	6.91e-05	31.4088
	rs34234296	A	G	0.392485	-0.0150294	0.00208027	5.02e-13	0.000107719	48.9729
	rs2216931	A	C	0.661957	0.01662	0.00212732	5.6e-15	0.000123621	56.2035
	rs6750646	T	C	0.20118	-0.0146855	0.00252025	5.64e-09	6.93e-05	31.5128
	rs4482463	A	C	0.923053	-0.0302479	0.00378118	1.25e-15	0.000129969	59.0896
	rs2164840	G	A	0.651173	-0.0123225	0.00211243	5.43e-09	6.9e-05	31.3603
	rs1118151	G	T	0.721505	0.0125778	0.00224748	2.19e-08	6.36e-05	28.9028
	rs2943653	T	C	0.67283	-0.0163896	0.00214165	1.97e-14	0.000118262	53.7666
	rs72617140	C	A	0.21388	0.0170699	0.00245277	3.42e-12	9.8e-05	44.5461
	rs62190394	T	C	0.31704	0.0189115	0.00216112	2.12e-18	0.000154879	70.4165
	rs111942358	C	G	0.153355	0.0162674	0.0028012	6.35e-09	6.87e-05	31.24
	rs3774063	T	C	0.102114	0.021982	0.00332049	3.59e-11	8.86e-05	40.2833
	rs1801282	G	C	0.119543	0.0348448	0.00309239	1.89e-29	0.000255587	116.216
	rs361222	T	A	0.632507	-0.0116163	0.00209496	2.94e-08	6.27e-05	28.5183
	rs13084608	A	G	0.129815	-0.0221592	0.00299323	1.33e-13	0.000110937	50.4358
	rs1506285	A	G	0.543818	0.0136578	0.00201916	1.34e-11	9.26e-05	42.0765
	rs9814633	A	G	0.344619	0.0159035	0.00211701	5.81e-14	0.000114248	51.9415
	rs33503	A	G	0.805907	-0.0189806	0.0025409	8.02e-14	0.000112705	51.2401
	rs4017425	T	C	0.470331	-0.0132085	0.00201802	5.94e-11	8.69e-05	39.5184
	rs9843653	C	T	0.51154	0.0230597	0.00201264	2.16e-30	0.000265733	120.831
	rs17668356	G	C	0.145988	-0.0202596	0.0028463	1.1e-12	0.000102346	46.53
	rs9968060	T	C	0.642609	0.0151008	0.00213746	1.61e-12	0.000104742	47.6192
	rs35502096	T	C	0.572948	0.0118105	0.00205164	8.58e-09	6.83e-05	31.0319
	rs9866090	A	G	0.228554	0.0152561	0.00240172	2.12e-10	8.21e-05	37.3133
	rs3772882	A	C	0.373243	0.0124843	0.00207828	1.89e-09	7.29e-05	33.151
	rs34981742	A	C	0.399471	0.0111989	0.00205421	4.99e-08	6.02e-05	27.3553
	rs9876664	T	G	0.375513	-0.0158303	0.00208025	2.75e-14	0.000117532	53.4347
	rs9851777	C	T	0.884939	0.0227288	0.00314687	5.1e-13	0.000105202	47.8284
	rs1454687	G	C	0.515348	-0.018439	0.00201122	4.82e-20	0.000169838	77.2192
	rs114295766	T	A	0.069521	-0.0240119	0.0041989	1.07e-08	7.46e-05	33.9121
	rs1436348	G	A	0.582755	0.0132309	0.00203943	8.72e-11	8.51e-05	38.7025
	rs6768228	G	A	0.377749	0.0125235	0.00208097	1.76e-09	7.37e-05	33.5196
	rs9839081	A	G	0.325074	-0.0156273	0.00218124	7.81e-13	0.000107161	48.7191
	rs11709402	G	A	0.278622	0.0206103	0.00225058	5.3e-20	0.000170756	77.6367
	rs724016	G	A	0.443676	0.0275443	0.00202261	3.12e-42	0.000374531	170.32
	rs4561800	C	T	0.12074	-0.0175657	0.00309618	1.4e-08	6.55e-05	29.7834
	rs1568488	C	G	0.594848	0.0179281	0.00206529	3.93e-18	0.000154925	70.4378
	rs6790206	G	A	0.541026	0.0113841	0.00201099	1.51e-08	6.44e-05	29.2602
	rs8192675	C	T	0.288665	0.0160535	0.00221609	4.35e-13	0.000105837	48.1171
	rs2035831	C	G	0.331847	-0.0120275	0.0021422	1.97e-08	6.41e-05	29.1634
	rs2606227	C	T	0.631386	-0.0133848	0.00210494	2.03e-10	8.34e-05	37.9117
	rs73175572	G	A	0.111722	0.0209013	0.00322573	9.2e-11	8.67e-05	39.4201
	rs73052033	C	T	0.185064	-0.0192232	0.00259403	1.26e-13	0.000111462	50.6747
	rs7372674	A	C	0.357178	0.014988	0.00209749	8.95e-13	0.000103156	46.8979
	rs2269487	G	A	0.134751	-0.017348	0.00296196	4.71e-09	7.02e-05	31.9042
	rs10755150	G	A	0.47266	0.0116144	0.00201982	8.91e-09	6.72e-05	30.5709
	rs2192527	G	A	0.46549	0.0199347	0.00201901	5.42e-23	0.00019775	89.912
	rs73213501	C	A	0.171849	-0.0217089	0.00266833	4.09e-16	0.000134141	60.9869
	rs2055931	T	C	0.328517	0.0122818	0.00214291	9.96e-09	6.65e-05	30.2546
	rs10938398	A	G	0.43349	0.0273609	0.00203463	3.18e-41	0.000367686	167.207
	rs3113509	T	C	0.731977	-0.0170732	0.00227335	5.91e-14	0.000114375	51.999
	rs2237025	C	T	0.555397	-0.0115068	0.00204108	1.72e-08	6.54e-05	29.7276
	rs6840236	C	T	0.464889	0.0160257	0.00201942	2.09e-15	0.000127778	58.0937
	rs7697556	C	T	0.526124	-0.0144432	0.00201359	7.34e-13	0.000104018	47.2902
	rs4308382	A	G	0.39551	0.0135837	0.00208017	6.57e-11	8.82e-05	40.1113
	rs3114140	A	G	0.3046	0.0166732	0.00218565	2.38e-14	0.000117769	53.5426
	rs6843910	A	T	0.454544	-0.0114511	0.00202585	1.58e-08	6.5e-05	29.56
	rs1870339	C	G	0.470418	-0.0137942	0.00201461	7.54e-12	9.48e-05	43.102
	rs4419475	T	A	0.407337	0.0130687	0.00204864	1.78e-10	8.25e-05	37.4894
	rs1229984	C	T	0.972783	0.0402071	0.0061083	4.63e-11	8.56e-05	38.9175
	rs13107325	T	C	0.074858	0.0378784	0.00382747	4.31e-23	0.000198728	90.3571
	rs4398538	C	T	0.642496	-0.0137185	0.00210481	7.14e-11	8.65e-05	39.305
	rs1724557	A	C	0.586758	-0.0158319	0.00205467	1.31e-14	0.000121551	55.2622
	rs769658	T	C	0.36963	-0.0142808	0.00208637	7.66e-12	9.5e-05	43.2071
	rs13106087	C	T	0.829778	0.0260317	0.00267798	2.46e-22	0.000191431	87.0386
	rs143281807	C	T	0.045855	-0.0350054	0.00481383	3.55e-13	0.000107226	48.7488
	rs530255	C	T	0.4111	0.0118503	0.00204744	7.13e-09	6.8e-05	30.9117
	rs9654453	C	T	0.129274	0.0197131	0.00300471	5.35e-11	8.75e-05	39.7728
	rs698147	G	A	0.543541	-0.0118913	0.0020226	4.12e-09	7.02e-05	31.8984
	rs75281888	C	T	0.032468	0.0391647	0.00568802	5.76e-12	9.64e-05	43.8125
	rs72767253	A	C	0.042122	-0.0347773	0.00501433	4.05e-12	9.76e-05	44.371
	rs1503526	C	T	0.479975	0.0141792	0.00201442	1.94e-12	0.000100364	45.6285
	rs10050620	T	C	0.325414	-0.0128292	0.00215065	2.44e-09	7.23e-05	32.8511
	rs2610245	G	A	0.517882	-0.0128067	0.00204845	4.05e-10	8.19e-05	37.234
	rs467176	T	C	0.545041	0.0118209	0.00202565	5.36e-09	6.93e-05	31.5049
	rs2307111	C	T	0.395079	-0.0259101	0.00206025	2.85e-36	0.000320886	145.917
	rs252749	A	G	0.245984	-0.0196763	0.00233375	3.42e-17	0.000143616	65.2954
	rs34580448	C	T	0.04126	-0.029508	0.00507052	5.9e-09	6.89e-05	31.3174
	rs7442885	G	C	0.21412	-0.0198396	0.00245774	6.9e-16	0.000132467	60.2258
	rs34483452	A	C	0.136316	0.0326886	0.00295824	2.19e-28	0.000251608	114.406
	rs11135450	G	A	0.668893	0.0156959	0.00214766	2.7e-13	0.000109126	49.6125
	rs2447832	T	C	0.439634	0.0145678	0.00202741	6.7e-13	0.000104564	47.5382
	rs62379271	G	T	0.578477	0.0118691	0.00204348	6.31e-09	6.87e-05	31.2334
	rs40067	A	G	0.170176	-0.0168963	0.00268683	3.2e-10	8.06e-05	36.6563
	rs9326878	T	A	0.433963	0.013424	0.00203624	4.32e-11	8.85e-05	40.2481
	rs8180470	T	C	0.534835	-0.0124512	0.00202669	8.07e-10	7.71e-05	35.0694
	rs13156484	A	G	0.472146	-0.0137782	0.00203637	1.32e-11	9.46e-05	43.0192
	rs154001	T	C	0.677115	0.0120619	0.00215342	2.13e-08	6.36e-05	28.9211
	rs247008	G	A	0.670443	0.0122457	0.0021548	1.32e-08	6.63e-05	30.1255
	rs10071662	T	C	0.242274	-0.01415	0.00235657	1.92e-09	7.35e-05	33.4203
	rs3822742	A	C	0.371025	0.016376	0.0020891	4.55e-15	0.000125165	56.9053
	rs13160735	A	G	0.322384	0.0144825	0.00216355	2.17e-11	9.16e-05	41.661
	rs17115481	A	G	0.269712	-0.0145619	0.00227237	1.47e-10	8.35e-05	37.9763
	rs17055653	A	C	0.308155	0.016739	0.0021804	1.63e-14	0.000119472	54.3169
	rs812949	C	T	0.729208	0.0185465	0.00226492	2.64e-16	0.000135844	61.7613
	rs10071339	G	C	0.367967	-0.0125658	0.00208636	1.71e-09	7.34e-05	33.3893
	rs6875133	C	G	0.253516	-0.0131153	0.00239797	4.52e-08	6.51e-05	29.5976
	rs9405542	T	C	0.202022	0.0161428	0.00251396	1.35e-10	8.4e-05	38.1971
	rs4377779	C	T	0.346842	-0.0163612	0.00211473	1.02e-14	0.000121286	55.1415
	rs41271299	T	C	0.051246	0.0380204	0.00456062	7.64e-17	0.000140565	63.9078
	rs62396185	C	G	0.260019	-0.0411093	0.00229549	1.01e-71	0.000650333	295.825
	rs28366156	C	T	0.130609	-0.0261428	0.00298439	1.96e-18	0.000155211	70.5677
	rs9461887	T	C	0.27701	0.0140499	0.00224334	3.78e-10	7.91e-05	35.9463
	rs943467	T	A	0.426138	-0.0111417	0.0020372	4.52e-08	6.07e-05	27.6015
	rs2744956	C	T	0.139118	0.0490529	0.00290367	5.03e-64	0.00057635	262.152
	rs34045288	T	C	0.334423	0.0206067	0.00213288	4.4e-22	0.000189035	85.9487
	rs12528644	A	C	0.283814	0.0135696	0.00223678	1.31e-09	7.49e-05	34.0308
	rs4714935	A	T	0.569178	0.011125	0.00203525	4.6e-08	6.07e-05	27.5942
	rs72892910	T	G	0.172206	0.0333075	0.00266911	9.73e-36	0.000316289	143.826
	rs2499468	A	C	0.651002	0.0149215	0.0021132	1.65e-12	0.000101172	45.996
	rs13191298	G	A	0.122256	0.0188777	0.00307259	8.05e-10	7.65e-05	34.7709
	rs6934060	G	A	0.125585	0.0174936	0.00303587	8.3e-09	6.72e-05	30.5555
	rs9294260	A	G	0.476588	0.0135763	0.00202514	2.03e-11	9.2e-05	41.8057
	rs10499014	G	C	0.268658	-0.0130019	0.00228401	1.25e-08	6.64e-05	30.2001
	rs9320823	C	T	0.602874	0.0184986	0.00205791	2.49e-19	0.000163856	74.4989
	rs314279	A	C	0.884508	-0.0284541	0.00315443	1.87e-19	0.000165414	75.2075
	rs2802295	G	A	0.626181	0.0204372	0.00208044	8.92e-23	0.000195539	88.9068
	rs13218383	G	C	0.335143	-0.0153513	0.00213163	5.95e-13	0.000105022	47.7464
	rs584170	A	G	0.583191	-0.0114065	0.00206097	3.12e-08	6.33e-05	28.7559
	rs1159974	C	T	0.524328	0.0137272	0.00201199	8.93e-12	9.4e-05	42.7328
	rs6569648	T	C	0.76088	-0.0174524	0.00235564	1.27e-13	0.000110834	50.3891
	rs765876	G	A	0.489445	-0.0144766	0.00201234	6.3e-13	0.000104739	47.618
	rs7762794	G	A	0.285509	0.0130348	0.00222663	4.8e-09	6.93e-05	31.5139
	rs3106166	G	A	0.463332	-0.0124957	0.0020358	8.36e-10	7.77e-05	35.302
	rs4709745	C	T	0.307183	0.0153071	0.002183	2.35e-12	9.97e-05	45.341
	rs62425398	A	C	0.106306	0.018447	0.00328245	1.91e-08	6.47e-05	29.3949
	rs6973700	G	A	0.206154	-0.0141882	0.00249242	1.25e-08	6.59e-05	29.9542
	rs1182199	A	C	0.304439	-0.0251583	0.00219015	1.53e-30	0.000268058	121.888
	rs4722398	T	C	0.136097	0.0201592	0.00293106	6.08e-12	9.56e-05	43.4458
	rs3729793	G	C	0.093879	0.0199196	0.00345988	8.55e-09	6.75e-05	30.6896
	rs6461999	A	C	0.870792	-0.0218018	0.00301276	4.6e-13	0.000106959	48.6274
	rs215634	G	A	0.611943	-0.015865	0.00207436	2.04e-14	0.000119541	54.3481
	rs62443626	A	G	0.463986	-0.0119039	0.0020296	4.49e-09	7.05e-05	32.0432
	rs2289379	T	C	0.395689	-0.0124115	0.00206837	1.97e-09	7.37e-05	33.492
	rs6948959	A	G	0.744371	-0.0157678	0.00232556	1.2e-11	9.46e-05	43.0159
	rs4718964	T	G	0.413114	0.0157999	0.00205234	1.38e-14	0.000121049	55.034
	rs10950290	T	A	0.261701	-0.0163218	0.00229212	1.07e-12	0.000102945	46.802
	rs58862095	T	C	0.419268	-0.0171939	0.00204646	4.4e-17	0.000143961	65.4523
	rs6973656	G	A	0.397014	0.0133071	0.00205737	9.93e-11	8.48e-05	38.5445
	rs60814640	G	A	0.345367	0.0179908	0.00212567	2.59e-17	0.000146356	66.541
	rs982457	T	C	0.442235	0.011154	0.00203025	3.93e-08	6.14e-05	27.9022
	rs17704028	T	C	0.147186	-0.0180092	0.00284766	2.55e-10	8.14e-05	37.0161
	rs6955349	A	G	0.347207	0.0128231	0.0021204	1.47e-09	7.45e-05	33.8866
	rs17411781	A	T	0.333472	0.0179357	0.00213793	4.89e-17	0.000143003	65.0164
	rs6950442	G	A	0.799787	0.0162623	0.00251681	1.04e-10	8.47e-05	38.5047
	rs972283	G	A	0.511933	-0.0152465	0.00201287	3.6e-14	0.000116162	52.8116
	rs6946091	G	A	0.627441	0.0126227	0.00208766	1.48e-09	7.45e-05	33.865
	rs28714450	T	C	0.67525	-0.0130322	0.00215656	1.51e-09	7.45e-05	33.8632
	rs7821664	G	C	0.270737	0.0142782	0.00227119	3.24e-10	8.05e-05	36.5982
	rs7825990	A	G	0.408897	0.0121465	0.00205056	3.15e-09	7.13e-05	32.4232
	rs11779446	G	A	0.161293	-0.0215957	0.00274875	3.95e-15	0.00012618	57.3669
	rs117176448	G	C	0.096157	0.0231932	0.00341437	1.1e-11	9.35e-05	42.5091
	rs34571768	A	G	0.126435	-0.0177585	0.00306499	6.87e-09	6.97e-05	31.6702
	rs4737188	T	A	0.473829	-0.0124313	0.00202009	7.56e-10	7.71e-05	35.0317
	rs1808629	A	G	0.685424	-0.0228434	0.00217831	9.94e-26	0.000225028	102.318
	rs2980237	T	G	0.751224	0.0137108	0.00233626	4.39e-09	7.03e-05	31.9433
	rs10100245	A	G	0.564468	0.0206628	0.00203394	3.02e-24	0.000209927	95.4498
	rs578603	A	T	0.231222	-0.0139735	0.00239741	5.59e-09	6.94e-05	31.5585
	rs6469351	T	C	0.670505	0.0129605	0.00214969	1.65e-09	7.42e-05	33.7421
	rs11778934	G	C	0.536213	-0.0131488	0.0020268	8.73e-11	8.6e-05	39.0941
	rs4876611	G	A	0.720214	0.0239849	0.0022462	1.29e-26	0.000231843	105.417
	rs2954021	G	A	0.504578	0.0170118	0.00201475	3.08e-17	0.000144689	65.7829
	rs7828631	T	C	0.109929	0.0176994	0.00322637	4.11e-08	6.13e-05	27.8693
	rs11782074	T	G	0.383622	0.0150935	0.00210564	7.6e-13	0.000107736	48.9805
	rs6998660	G	A	0.452683	0.0125545	0.0020264	5.81e-10	7.81e-05	35.5068
	rs7460093	A	G	0.53113	0.0116548	0.00203628	1.04e-08	6.77e-05	30.7566
	rs13292699	C	A	0.43373	-0.0228981	0.00203663	2.5e-29	0.000257556	117.112
	rs10116857	A	C	0.061832	-0.0255097	0.0041896	1.14e-09	7.55e-05	34.3229
	rs10756798	T	C	0.642455	-0.0161938	0.0021025	1.34e-14	0.000120476	54.7734
	rs17770336	T	C	0.322442	0.0209975	0.00215153	1.68e-22	0.000192647	87.5917
	rs16916303	G	A	0.119773	-0.0185895	0.00313763	3.13e-09	7.29e-05	33.1258
	rs35307904	A	G	0.122374	-0.0236837	0.00309184	1.86e-14	0.000120484	54.7767
	rs1020048	C	A	0.809085	-0.0142688	0.00259232	3.71e-08	6.29e-05	28.5945
	rs1329733	G	A	0.474969	0.0132245	0.00202243	6.2e-11	8.72e-05	39.6545
	rs2482356	C	T	0.429065	-0.012052	0.00203311	3.07e-09	7.12e-05	32.3523
	rs10989067	A	G	0.315876	0.0163807	0.00216439	3.78e-14	0.00011597	52.7245
	rs7038943	C	T	0.338804	-0.0143849	0.00212598	1.32e-11	9.27e-05	42.1482
	rs10984732	T	C	0.103224	0.0203184	0.00333421	1.1e-09	7.64e-05	34.7474
	rs7027304	T	C	0.652648	0.0140124	0.0021265	4.42e-11	8.9e-05	40.4724
	rs1147346	G	A	0.377946	-0.0126794	0.00210536	1.72e-09	7.56e-05	34.3664
	rs10795422	G	A	0.690161	0.0147414	0.00217967	1.35e-11	9.29e-05	42.2523
	rs12251016	T	A	0.344284	0.0205532	0.00212136	3.37e-22	0.000190731	86.7202
	rs16934748	C	T	0.150343	0.0177793	0.00282169	2.96e-10	8.08e-05	36.7145
	rs7070670	T	C	0.327987	-0.012542	0.00215958	6.34e-09	6.93e-05	31.5242
	rs10999456	T	C	0.267935	0.0182904	0.00228264	1.12e-15	0.000131237	59.6662
	rs2002023	T	C	0.409044	0.0132105	0.00205191	1.21e-10	8.44e-05	38.3572
	rs2208947	G	A	0.737444	0.0134476	0.00228887	4.22e-09	7e-05	31.8359
	rs10887578	C	G	0.497517	0.0138374	0.00202706	8.71e-12	9.57e-05	43.5237
	rs577525	C	T	0.562075	0.0183995	0.00203113	1.32e-19	0.000166662	75.7747
	rs61871585	A	C	0.307521	0.0134723	0.00219802	8.83e-10	7.73e-05	35.1435
	rs7916385	T	C	0.150237	-0.0215014	0.00306655	2.36e-12	0.000118042	53.6668
	rs743572	G	A	0.376488	0.0127559	0.00207974	8.6e-10	7.64e-05	34.7294
	rs10510025	T	C	0.247076	0.0171797	0.00234254	2.24e-13	0.00010981	49.9237
	rs12218858	T	C	0.573617	0.014548	0.00203776	9.39e-13	0.000103528	47.0673
	rs718947	G	A	0.36104	0.0129613	0.00215487	1.8e-09	7.75e-05	35.2376
	rs7916547	G	T	0.344984	-0.0121126	0.0021232	1.16e-08	6.63e-05	30.144
	rs7081254	C	T	0.205712	-0.0157019	0.00249947	3.34e-10	8.06e-05	36.6288
	rs4880340	G	C	0.575755	-0.0140007	0.00204041	6.8e-12	9.58e-05	43.5353
	rs11042030	C	T	0.276579	-0.0204776	0.0022565	1.14e-19	0.000167802	76.2935
	rs1440286	A	G	0.412681	0.0130775	0.00205095	1.81e-10	8.29e-05	37.6895
	rs72867447	G	C	0.570743	0.0141155	0.00203262	3.8e-12	9.76e-05	44.3853
	rs11023199	G	A	0.355683	-0.0125017	0.00210702	2.97e-09	7.16e-05	32.567
	rs11030016	T	C	0.739766	0.0172601	0.00230088	6.31e-14	0.000114703	52.1484
	rs1013402	G	A	0.318453	0.0276717	0.00215953	1.37e-37	0.000332386	151.148
	rs1782508	G	C	0.655502	-0.0148817	0.00211696	2.07e-12	0.000100022	45.4732
	rs9783304	T	G	0.68928	-0.022641	0.00217782	2.58e-25	0.000219577	99.8384
	rs55707359	G	T	0.015445	0.0478759	0.00827474	7.22e-09	6.97e-05	31.6912
	rs7124681	A	C	0.408409	0.024144	0.00204451	3.5e-32	0.000281686	128.087
	rs72915955	A	G	0.161	-0.0155672	0.0027579	1.66e-08	6.55e-05	29.7635
	rs477895	T	C	0.836505	0.019716	0.00272044	4.25e-13	0.000106326	48.3396
	rs35099456	C	G	0.062859	-0.0452164	0.00419884	4.83e-27	0.000240876	109.525
	rs11603984	T	G	0.135123	-0.0191278	0.0029501	8.95e-11	8.55e-05	38.8774
	rs61903695	G	A	0.254903	0.0156539	0.00231465	1.35e-11	9.31e-05	42.3174
	rs595127	C	T	0.569832	0.0116927	0.00203654	9.39e-09	6.7e-05	30.4712
	rs719802	C	T	0.614392	-0.0151617	0.00206781	2.26e-13	0.000108922	49.52
	rs617948	G	A	0.519814	0.0115918	0.0020171	9.1e-09	6.71e-05	30.4954
	rs7934638	A	G	0.248798	0.0162615	0.00235033	4.55e-12	9.88e-05	44.938
	rs7944782	G	T	0.509791	0.0149175	0.00202492	1.75e-13	0.000111223	50.5662
	rs4936175	C	T	0.442755	0.0115587	0.0020272	1.19e-08	6.59e-05	29.9711
	rs111258054	T	C	0.183615	0.0169373	0.0026373	1.34e-10	8.6e-05	39.0998
	rs55726687	A	G	0.209755	0.0208279	0.00247149	3.54e-17	0.000143812	65.3843
	rs76895963	G	T	0.020661	0.0762556	0.00780795	1.57e-22	0.000235319	106.998
	rs1799507	A	G	0.143548	0.0158135	0.00287436	3.76e-08	6.15e-05	27.953
	rs10770294	A	G	0.763747	-0.0146232	0.00237647	7.59e-10	7.72e-05	35.0826
	rs1458156	T	C	0.488484	0.0140889	0.00201656	2.82e-12	9.92e-05	45.0975
	rs3730071	A	C	0.030234	-0.0398892	0.00588375	1.21e-11	9.33e-05	42.4189
	rs7132908	A	G	0.38445	0.0294254	0.00207192	8.9e-46	0.000409806	186.368
	rs1049193	C	G	0.170667	-0.0150024	0.00267907	2.15e-08	6.37e-05	28.965
	rs7975187	G	A	0.213876	0.0150137	0.00245786	1.01e-09	7.58e-05	34.4594
	rs1480474	G	A	0.417549	-0.017637	0.00204561	6.59e-18	0.000151303	68.7904
	rs61754230	T	C	0.019709	0.0436343	0.00724264	1.69e-09	7.36e-05	33.4467
	rs704061	C	T	0.45505	0.0179675	0.00202271	6.51e-19	0.000160111	72.7959
	rs11105842	A	G	0.367523	-0.0140261	0.00209924	2.36e-11	9.15e-05	41.5804
	rs10745785	T	C	0.663621	-0.012684	0.0021303	2.62e-09	7.18e-05	32.6542
	rs7966251	A	G	0.255018	-0.0139436	0.00231427	1.69e-09	7.39e-05	33.5849
	rs2287214	G	A	0.39778	0.0176394	0.00205607	9.55e-18	0.000149072	67.7761
	rs6606686	C	G	0.680569	-0.0151431	0.00215977	2.36e-12	9.97e-05	45.3282
	rs75412871	T	C	0.051931	-0.0271206	0.00454484	2.41e-09	7.24e-05	32.9263
	rs2442439	T	C	0.28845	-0.0161603	0.00222042	3.39e-13	0.000107202	48.738
	rs147730268	T	G	0.087271	-0.0453198	0.00365005	2.13e-35	0.000327203	148.791
	rs12316080	T	C	0.335375	0.0191693	0.00213132	2.38e-19	0.000163814	74.4796
	rs77927866	A	G	0.31177	0.0132803	0.00218666	1.25e-09	7.57e-05	34.4083
	rs11619393	C	T	0.144965	0.0162548	0.00286626	1.42e-08	6.55e-05	29.7773
	rs1218822	A	G	0.661445	0.016103	0.00213351	4.43e-14	0.000116136	52.7999
	rs2249825	C	G	0.266663	-0.0124568	0.00228093	4.73e-08	6.07e-05	27.59
	rs1336486	G	T	0.328625	0.0153966	0.00215048	8.09e-13	0.000104603	47.5562
	rs8002209	G	A	0.29606	-0.0136702	0.00220691	5.86e-10	7.79e-05	35.4116
	rs4942099	A	G	0.279363	-0.012622	0.00225067	2.05e-08	6.41e-05	29.1619
	rs9568867	A	G	0.129167	0.0301952	0.00303108	2.24e-23	0.000205113	93.2604
	rs9316661	C	T	0.801444	-0.0193393	0.00253251	2.23e-14	0.000119033	54.1172
	rs17055384	T	C	0.182957	-0.0178566	0.00261964	9.33e-12	9.53e-05	43.339
	rs1441264	A	G	0.593699	0.0166684	0.00209777	1.93e-15	0.000134039	60.9405
	rs112108364	G	T	0.280948	0.0156177	0.00225397	4.24e-12	9.85e-05	44.8032
	rs912690	G	C	0.449103	0.0123264	0.00204126	1.55e-09	7.52e-05	34.1796
	rs2770229	A	G	0.293282	0.0120807	0.00221438	4.88e-08	6.05e-05	27.5035
	rs12869627	A	G	0.289008	-0.0149552	0.00222197	1.69e-11	9.19e-05	41.7874
	rs9522183	T	G	0.56175	-0.0140451	0.00204608	6.68e-12	9.71e-05	44.1573
	rs9515455	A	G	0.414818	0.0127523	0.00205872	5.85e-10	7.9e-05	35.8927
	rs2103785	T	C	0.255969	-0.0147565	0.00231902	1.98e-10	8.29e-05	37.7075
	rs9788550	C	G	0.24749	-0.022156	0.00234566	3.54e-21	0.000182845	83.1339
	rs17115183	T	C	0.404207	0.0145069	0.00206336	2.05e-12	0.000101363	46.0828
	rs2143975	G	C	0.533014	-0.0164841	0.00203585	5.64e-16	0.00013527	61.5004
	rs79197301	A	T	0.082571	0.0233054	0.00366567	2.05e-10	8.23e-05	37.4106
	rs4898556	C	A	0.507531	-0.0133044	0.00201858	4.37e-11	8.85e-05	40.2269
	rs922656	T	C	0.542037	0.0113161	0.00203791	2.81e-08	6.36e-05	28.9019
	rs10141106	G	A	0.703635	0.0149665	0.00221412	1.38e-11	9.34e-05	42.4719
	rs217672	C	A	0.271731	0.0174009	0.00227252	1.9e-14	0.000119841	54.4844
	rs4430672	C	T	0.800936	-0.0167523	0.00252996	3.55e-11	8.95e-05	40.6841
	rs12890931	G	T	0.362442	0.0138449	0.00211073	5.41e-11	8.86e-05	40.2738
	rs10146997	G	A	0.221857	0.0273819	0.00242675	1.59e-29	0.000258875	117.711
	rs6575340	A	G	0.636017	0.0181824	0.00210104	4.97e-18	0.000153067	69.5929
	rs12881629	G	A	0.08264	0.0221439	0.0036579	1.42e-09	7.43e-05	33.8
	rs61992671	G	A	0.492046	-0.0134538	0.00210876	1.77e-10	9.05e-05	41.1344
	rs3803286	G	A	0.666747	-0.0156186	0.00213834	2.79e-13	0.000108405	49.2847
	rs8042404	A	G	0.272445	0.01245	0.00226809	4.04e-08	6.14e-05	27.9355
	rs35697691	G	C	0.089407	0.0258996	0.00358613	5.12e-13	0.000109222	49.6564
	rs28687152	C	G	0.264783	0.0141864	0.00228777	5.61e-10	7.84e-05	35.623
	rs8026411	T	C	0.022435	-0.0379673	0.00688025	3.42e-08	6.32e-05	28.7452
	rs2119263	T	C	0.223461	-0.0137707	0.00242097	1.28e-08	6.58e-05	29.9193
	rs4776880	A	G	0.334837	0.0142369	0.00213938	2.84e-11	9.03e-05	41.0466
	rs28742003	T	C	0.205275	-0.0277016	0.00249604	1.28e-28	0.000250376	113.846
	rs7171864	A	G	0.660089	0.0184632	0.00213869	5.98e-18	0.000152972	69.5495
	rs11856579	A	G	0.267383	-0.013512	0.00228124	3.16e-09	7.15e-05	32.5183
	rs7167767	A	G	0.651958	0.0123572	0.00211541	5.17e-09	6.93e-05	31.5041
	rs62025831	C	T	0.280572	-0.0315719	0.00224762	8.06e-45	0.000402405	183.001
	rs3817428	G	C	0.265014	-0.022263	0.00228541	2.01e-22	0.000193084	87.79
	rs11630647	A	G	0.251744	-0.0170412	0.0023231	2.21e-13	0.000109406	49.7397
	rs72755233	A	G	0.111464	-0.0322656	0.00320085	6.75e-24	0.000206214	93.7615
	rs12926311	C	G	0.35354	-0.0132752	0.00211463	3.43e-10	8.06e-05	36.6221
	rs13333747	C	T	0.182743	-0.0226881	0.0026201	4.75e-18	0.000153754	69.905
	rs879620	T	C	0.613271	0.0241751	0.00207523	2.31e-31	0.000277221	126.056
	rs28375268	T	G	0.645133	-0.0164793	0.00211517	6.65e-15	0.000124343	56.5318
	rs2058525	C	T	0.730203	0.0125258	0.00227034	3.45e-08	6.18e-05	28.1038
	rs11075263	T	C	0.207835	-0.0136734	0.00249944	4.49e-08	6.16e-05	27.9872
	rs11075256	C	G	0.703489	-0.0128701	0.0022118	5.93e-09	6.91e-05	31.4151
	rs12103006	G	A	0.569062	0.0166678	0.00203655	2.74e-16	0.000136258	61.9493
	rs56186137	G	A	0.400781	0.0335141	0.0020537	7.24e-60	0.000539483	245.374
	rs3814883	T	C	0.482226	0.0223381	0.00202247	2.32e-28	0.00024918	113.302
	rs56094641	G	A	0.404675	0.0601942	0.00205279	5.26e-189	0.00174582	795.014
	rs117342986	T	C	0.026451	0.0387908	0.00658806	3.91e-09	7.75e-05	35.232
	rs12921077	A	G	0.32993	0.0125452	0.00214534	4.99e-09	6.96e-05	31.6354
	rs862320	T	C	0.409788	-0.0181819	0.002052	7.96e-19	0.00015991	72.7045
	rs756717	A	G	0.399	-0.0142951	0.00208287	6.73e-12	9.8e-05	44.5564
	rs825699	G	C	0.465971	-0.0113849	0.002017	1.66e-08	6.45e-05	29.3262
	rs2966859	G	A	0.789003	-0.0160291	0.00247901	1.01e-10	8.55e-05	38.8917
	rs67689854	A	C	0.129917	-0.0231503	0.00303182	2.24e-14	0.000121163	55.0857
	rs4790841	T	C	0.154518	-0.0277308	0.00280208	4.31e-23	0.000200927	91.3569
	rs8074454	C	G	0.326723	0.0142618	0.00215142	3.38e-11	8.95e-05	40.6824
	rs3826408	T	C	0.456847	0.0123527	0.0020234	1.03e-09	7.57e-05	34.4267
	rs117755721	A	G	0.028245	-0.0356915	0.00608795	4.56e-09	6.99e-05	31.791
	rs6502482	G	C	0.561495	0.0116463	0.00203434	1.04e-08	6.68e-05	30.3649
	rs12601535	G	C	0.50576	-0.0117768	0.0020193	5.47e-09	6.93e-05	31.522
	rs34675417	G	A	0.254723	0.017553	0.00232514	4.38e-14	0.000116982	53.1845
	rs62068776	C	T	0.29323	-0.0128062	0.00224407	1.15e-08	6.8e-05	30.9031
	rs12451882	T	C	0.31544	0.0160607	0.00217224	1.43e-13	0.000111401	50.6468
	rs35937770	A	G	0.331096	0.0149991	0.00214798	2.89e-12	9.97e-05	45.3041
	rs113866544	C	T	0.068313	0.0356627	0.00400267	5.12e-19	0.000161894	73.6068
	rs11870618	A	G	0.13251	0.0187398	0.00297714	3.08e-10	8.07e-05	36.7049
	rs62072006	C	A	0.144567	0.0163382	0.00287687	1.35e-08	6.6e-05	30.015
	rs8074195	C	G	0.541362	-0.0111348	0.00202471	3.81e-08	6.16e-05	27.9895
	rs7218014	C	T	0.197309	0.029185	0.00253919	1.42e-30	0.000269802	122.681
	rs35537311	T	C	0.388525	-0.0122177	0.00207294	3.77e-09	7.09e-05	32.2443
	rs4485425	G	A	0.711018	-0.0124613	0.00223229	2.37e-08	6.38e-05	29.0103
	rs11150745	G	A	0.317695	-0.0191243	0.00216983	1.21e-18	0.000158559	72.09
	rs35867081	G	A	0.512202	-0.014092	0.00202779	3.67e-12	9.92e-05	45.1145
	rs10513935	A	G	0.301527	-0.0120413	0.00220101	4.48e-08	6.11e-05	27.7648
	rs9955276	T	C	0.144432	0.0173167	0.00288376	1.91e-09	7.41e-05	33.692
	rs7233026	C	G	0.226587	-0.016099	0.00241394	2.57e-11	9.08e-05	41.2981
	rs1788808	G	A	0.494871	-0.0246751	0.00202071	2.71e-34	0.000304398	138.417
	rs8096564	T	G	0.298123	0.0153769	0.00221764	4.09e-12	9.9e-05	44.9866
	rs59499656	T	A	0.343225	-0.0193885	0.00213057	9.02e-20	0.000169478	77.0555
	rs11664848	G	C	0.659611	0.0139205	0.00213748	7.39e-11	8.7e-05	39.5601
	rs1062557	A	C	0.742274	0.0141384	0.00230403	8.44e-10	7.65e-05	34.7698
	rs6567160	C	T	0.232649	0.0474829	0.00238699	4.74e-88	0.000805007	366.24
	rs57636386	C	T	0.083843	-0.0375012	0.00365084	9.43e-25	0.000216051	98.2352
	rs2276190	A	G	0.277459	0.0136473	0.00225649	1.47e-09	7.47e-05	33.9495
	rs10411932	C	T	0.480542	0.0116891	0.00203056	8.58e-09	6.82e-05	31.0113
	rs72976986	A	G	0.19022	-0.0181613	0.00259479	2.58e-12	0.000101612	46.1963
	rs4804312	C	T	0.446692	-0.0133641	0.0020357	5.21e-11	8.83e-05	40.1364
	rs2302209	T	C	0.288784	0.0234556	0.00222789	6.41e-26	0.000225994	102.757
	rs12459965	T	C	0.267645	-0.0165243	0.00228622	4.91e-13	0.000107043	48.6653
	rs8112818	G	A	0.400381	-0.0192328	0.00206501	1.24e-20	0.000177609	80.7527
	rs12461902	A	G	0.32952	0.0198237	0.00216399	5.16e-20	0.000173647	78.9512
	rs4805898	T	C	0.355504	-0.0203794	0.00212615	9.24e-22	0.000190317	86.5319
	rs35405967	G	C	0.317455	0.0134099	0.00218013	7.7e-10	7.79e-05	35.4278
	rs429358	C	T	0.154034	-0.0257205	0.00279648	3.67e-20	0.000172408	78.3879
	rs10423928	A	T	0.194428	-0.0310004	0.00254536	4.01e-34	0.000301042	136.891
	rs7259070	C	T	0.596185	0.0149775	0.00207499	5.27e-13	0.000108012	49.1061
	rs16996657	C	T	0.127759	0.0203388	0.00303048	1.93e-11	9.22e-05	41.9145
	rs852042	G	A	0.758656	-0.0140702	0.00235691	2.38e-09	7.25e-05	32.9579
	rs2261747	A	G	0.443483	0.0174934	0.00203046	6.96e-18	0.000151055	68.6777
	rs6059298	A	G	0.169802	0.0168525	0.00269721	4.15e-10	8.01e-05	36.4027
	rs6058209	A	G	0.322023	0.0166902	0.00216165	1.15e-14	0.000121634	55.2998
	rs117113213	A	G	0.032697	-0.0345185	0.00574091	1.82e-09	7.54e-05	34.2652
	rs56374036	G	A	0.212659	-0.0167952	0.00248364	1.36e-11	9.45e-05	42.9442
	rs73142879	T	C	0.192237	-0.0244862	0.00257015	1.62e-21	0.000186206	84.6624
	rs6069037	A	C	0.731459	-0.0128563	0.00227587	1.61e-08	6.49e-05	29.5194
	rs1056441	C	T	0.67526	0.01591	0.00215575	1.58e-13	0.000111014	50.4709
	rs8132491	A	G	0.312996	-0.0126031	0.00223484	1.71e-08	6.83e-05	31.0548
	rs394608	C	T	0.537743	0.0161361	0.00203242	2.03e-15	0.000129445	58.8515
	rs11538	G	A	0.171836	0.0165054	0.00267423	6.74e-10	7.75e-05	35.2503
	rs2267373	T	C	0.58083	-0.0221011	0.00205044	4.34e-27	0.000237847	108.147
	rs4253755	A	G	0.128466	0.0208661	0.00303696	6.39e-12	9.75e-05	44.3245
	rs13056230	T	C	0.426588	0.0118941	0.00203964	5.49e-09	6.92e-05	31.4641
Left leg fat mass	rs79113395	A	G	0.734551	0.0144792	0.00218316	3.31e-11	8.18e-05	27.0859
	rs301806	T	C	0.415775	-0.011672	0.00194753	2.06e-09	6.62e-05	21.9267
	rs1127100	C	T	0.351761	-0.014474	0.0020149	6.8e-13	9.55e-05	31.6532
	rs55745410	G	A	0.645715	0.011471	0.00201838	1.32e-08	6.02e-05	19.9452
	rs12144626	C	T	0.418179	0.0116985	0.00195297	2.1e-09	6.66e-05	22.0626
	rs241459	C	A	0.319719	0.0174316	0.00205394	2.12e-17	0.000132179	43.793
	rs12140153	T	G	0.903239	0.0262797	0.00332926	2.94e-15	0.000120719	39.9956
	rs11208779	C	G	0.468326	-0.011992	0.00192908	5.09e-10	7.16e-05	23.726
	rs61765651	T	C	0.807587	0.0264915	0.00243341	1.34e-27	0.000218106	72.2683
	rs12049202	T	C	0.801349	-0.021638	0.00240413	2.25e-19	0.000149065	49.3887
	rs28726372	C	T	0.692186	-0.0118563	0.00208	1.2e-08	5.99e-05	19.845
	rs2181375	G	A	0.401367	-0.014633	0.00195673	7.53e-14	0.000102896	34.0902
	rs75641275	C	A	0.856054	-0.0163727	0.00273451	2.13e-09	6.61e-05	21.887
	rs1335055	A	G	0.344223	0.0126343	0.00203969	5.86e-10	7.21e-05	23.8751
	rs17024393	C	T	0.974201	-0.0481255	0.00607399	2.31e-15	0.000116421	38.5717
	rs115584674	G	A	0.940535	0.0228717	0.00405242	1.66e-08	5.85e-05	19.3854
	rs61813324	T	C	0.865117	-0.0183771	0.00284731	1.09e-10	7.88e-05	26.1118
	rs61826865	A	T	0.891063	-0.0177796	0.00308568	8.31e-09	6.14e-05	20.3315
	rs543874	G	A	0.792192	-0.0329776	0.00236323	2.96e-44	0.000358064	118.659
	rs815163	C	T	0.438397	0.0133841	0.00193351	4.45e-12	8.82e-05	29.2233
	rs1490382	G	A	0.623549	0.0118014	0.00197937	2.49e-09	6.54e-05	21.6616
	rs2678204	G	T	0.658187	-0.0202065	0.00202573	1.96e-23	0.000183717	60.8718
	rs12756213	A	G	0.381901	-0.0115693	0.00197616	4.79e-09	6.32e-05	20.9347
	rs3028171	C	A	0.79288	-0.0142049	0.00238341	2.52e-09	6.63e-05	21.9559
	rs1538742	A	C	0.430415	0.0131848	0.00194541	1.22e-11	8.52e-05	28.2388
	rs12037698	A	G	0.858122	0.0161233	0.00275199	4.66e-09	6.33e-05	20.9708
	rs77165542	T	C	0.964245	0.0682889	0.00525147	1.16e-38	0.000321554	106.557
	rs12714415	C	T	0.833128	0.0380809	0.0026428	4.52e-47	0.000403218	133.629
	rs2111455	T	C	0.321797	-0.011251	0.00205701	4.51e-08	5.53e-05	18.3048
	rs713586	C	T	0.510488	-0.0225357	0.00191718	6.69e-32	0.000253817	84.1041
	rs935166	A	G	0.493065	0.0118907	0.00191984	5.88e-10	7.07e-05	23.4163
	rs57947134	G	C	0.841677	-0.0144601	0.00263537	4.09e-08	5.57e-05	18.4617
	rs4670172	A	T	0.351987	-0.0122003	0.00201213	1.33e-09	6.79e-05	22.4956
	rs10187101	T	C	0.640178	0.0120481	0.00200127	1.74e-09	6.69e-05	22.1549
	rs4671328	G	T	0.447445	0.0154941	0.00194555	1.67e-15	0.000118707	39.3292
	rs6739755	G	A	0.397024	0.0160058	0.00196589	3.9e-16	0.00012266	40.6388
	rs2861685	C	T	0.588629	0.0138268	0.00194791	1.26e-12	9.26e-05	30.6743
	rs12619178	T	C	0.597078	0.0148278	0.00195639	3.48e-14	0.000105788	35.0483
	rs72820274	A	G	0.58124	-0.0119475	0.00194872	8.74e-10	6.95e-05	23.0208
	rs11695700	T	G	0.582328	-0.0111283	0.00195267	1.21e-08	6.02e-05	19.9574
	rs1446585	G	A	0.771994	0.0146204	0.00229798	1.99e-10	7.53e-05	24.9303
	rs778094	A	G	0.422432	0.0112969	0.0019469	6.53e-09	6.23e-05	20.6311
	rs1128249	T	G	0.606575	-0.0133742	0.00196405	9.79e-12	8.54e-05	28.2836
	rs12477385	T	G	0.7727	0.0154072	0.00229744	2e-11	8.34e-05	27.6255
	rs72917544	A	G	0.814381	0.0141239	0.00248138	1.26e-08	6.03e-05	19.9803
	rs12479357	G	A	0.368919	-0.0150631	0.00199639	4.52e-14	0.000105651	35.0031
	rs13006519	C	G	0.493765	-0.0110257	0.00191805	9.01e-09	6.08e-05	20.1339
	rs4482463	A	C	0.075819	0.024798	0.00363314	8.76e-12	8.62e-05	28.551
	rs4673617	T	C	0.728359	-0.0137644	0.00216468	2.04e-10	7.5e-05	24.8373
	rs13427822	G	A	0.727948	0.0147153	0.00218046	1.49e-11	8.58e-05	28.4147
	rs10209821	T	C	0.658908	-0.0145446	0.00202398	6.66e-13	9.51e-05	31.5034
	rs62190394	T	C	0.685407	-0.0162416	0.00206932	4.2e-15	0.000113759	37.6895
	rs62246314	A	G	0.898724	-0.0182189	0.00318139	1.02e-08	6.04e-05	20.0179
	rs7649970	T	C	0.879134	-0.0224845	0.00293815	1.97e-14	0.000107437	35.595
	rs9847186	A	G	0.572263	0.0111941	0.00194432	8.55e-09	6.13e-05	20.3233
	rs13062093	G	T	0.633556	-0.0145506	0.00199027	2.65e-13	9.83e-05	32.5697
	rs4682711	C	T	0.591317	0.0117995	0.00194971	1.43e-09	6.73e-05	22.2936
	rs9843653	C	T	0.485445	-0.0236788	0.00192062	6.34e-35	0.000280105	92.8173
	rs815715	G	C	0.57363	0.0122913	0.00194878	2.84e-10	7.39e-05	24.4829
	rs75557510	G	A	0.938504	0.0289006	0.00407797	1.37e-12	9.64e-05	31.9414
	rs62261725	G	A	0.672563	0.0191188	0.0020483	1.02e-20	0.000160995	53.3418
	rs56398417	T	C	0.687072	0.0134485	0.00207048	8.28e-11	7.78e-05	25.7658
	rs1454687	G	C	0.484945	0.016251	0.00191989	2.57e-17	0.000131928	43.7099
	rs2016469	A	G	0.626305	-0.0121747	0.00199957	1.14e-09	6.94e-05	22.9861
	rs12330631	T	C	0.632887	0.0121629	0.00199502	1.08e-09	6.87e-05	22.7744
	rs7635592	T	C	0.795466	-0.0195076	0.00238523	2.87e-16	0.00012383	41.0265
	rs571513	G	A	0.242951	-0.0123657	0.00223768	3.27e-08	5.62e-05	18.6346
	rs9289630	C	G	0.609238	-0.0157862	0.00197506	1.32e-15	0.000118655	39.3117
	rs2418507	T	C	0.425793	-0.0124787	0.00194631	1.44e-10	7.61e-05	25.2264
	rs1515733	C	G	0.460298	-0.0105778	0.0019186	3.52e-08	5.56e-05	18.4172
	rs8192675	C	T	0.712625	-0.0134839	0.00211762	1.92e-10	7.45e-05	24.6712
	rs2606228	C	A	0.357231	0.0114535	0.00202663	1.59e-08	6.02e-05	19.9583
	rs869400	G	T	0.184173	-0.0183339	0.00248241	1.52e-13	0.00010101	33.4652
	rs362307	T	C	0.923972	-0.0227133	0.00366211	5.57e-10	7.25e-05	24.0127
	rs66679256	T	C	0.553858	-0.0140967	0.00193483	3.2e-13	9.82e-05	32.5361
	rs34811474	A	G	0.768125	0.0181144	0.00227174	1.54e-15	0.000116886	38.7258
	rs73213484	T	A	0.860944	0.0179203	0.00277535	1.07e-10	7.69e-05	25.4744
	rs10938397	G	A	0.565925	-0.0220827	0.00194053	5.28e-30	0.000239584	79.3868
	rs2102278	G	A	0.677925	-0.0119022	0.0020584	7.37e-09	6.19e-05	20.4944
	rs3749472	G	A	0.538421	-0.0105187	0.00192695	4.8e-08	5.5e-05	18.2193
	rs2318543	G	A	0.217505	0.0135964	0.00233464	5.75e-09	6.29e-05	20.8469
	rs35851183	G	A	0.642223	-0.0125414	0.00200424	3.91e-10	7.23e-05	23.9463
	rs10856911	C	G	0.619106	-0.0108317	0.00197804	4.35e-08	5.53e-05	18.3317
	rs1229984	C	T	0.022451	-0.0396611	0.00648349	9.52e-10	6.9e-05	22.8744
	rs13135092	G	A	0.916766	-0.0312956	0.00349648	3.54e-19	0.000149471	49.523
	rs11099020	T	C	0.357261	0.0115946	0.00200679	7.57e-09	6.17e-05	20.4538
	rs1296328	C	A	0.440086	0.0144102	0.00194239	1.18e-13	0.000102336	33.9047
	rs11100870	G	T	0.450419	0.0119756	0.00192766	5.21e-10	7.1e-05	23.5228
	rs750090	C	T	0.643847	0.0119545	0.00202556	3.6e-09	6.55e-05	21.7133
	rs6536575	C	T	0.481504	-0.0107082	0.00192103	2.49e-08	5.73e-05	18.9679
	rs62346281	T	C	0.484165	-0.0105111	0.00192577	4.81e-08	5.52e-05	18.2827
	rs72740701	G	A	0.71794	0.0118771	0.00213811	2.78e-08	5.71e-05	18.9274
	rs67913249	G	C	0.656464	0.0122793	0.00202827	1.41e-09	6.8e-05	22.5308
	rs6861649	C	T	0.392515	-0.0137234	0.00197276	3.49e-12	8.98e-05	29.7557
	rs2455386	G	A	0.320386	0.0113353	0.00206644	4.12e-08	5.6e-05	18.5371
	rs1503527	T	C	0.520283	-0.0132706	0.0019207	4.87e-12	8.79e-05	29.1246
	rs2307111	C	T	0.606817	0.022958	0.00196706	1.79e-31	0.000251507	83.3385
	rs252749	A	G	0.753435	0.0141701	0.00222236	1.82e-10	7.46e-05	24.7156
	rs7442885	G	C	0.789896	0.021669	0.00236193	4.55e-20	0.000155852	51.6376
	rs1477290	C	T	0.864638	-0.0250271	0.00282673	8.46e-19	0.000146616	48.5771
	rs6875585	C	A	0.330002	-0.0121714	0.00204677	2.74e-09	6.55e-05	21.7028
	rs11742930	T	C	0.433572	-0.012565	0.00194051	9.47e-11	7.75e-05	25.691
	rs286818	A	T	0.829752	0.0190851	0.0025605	9.08e-14	0.000102908	34.0942
	rs1582931	A	G	0.527943	0.010711	0.00193808	3.26e-08	5.72e-05	18.9445
	rs13174863	G	A	0.851792	-0.0193602	0.00271768	1.05e-12	9.46e-05	31.3532
	rs4502882	T	C	0.343107	0.0134591	0.00202087	2.74e-11	8.17e-05	27.0525
	rs4958702	C	T	0.426325	0.0127489	0.00193901	4.87e-11	7.95e-05	26.3392
	rs6898357	G	A	0.319518	0.011838	0.00205594	8.51e-09	6.09e-05	20.1888
	rs10038105	G	T	0.27104	-0.0148546	0.00215861	5.92e-12	8.72e-05	28.8877
	rs9378684	T	C	0.799273	-0.0135393	0.00241639	2.11e-08	5.88e-05	19.4865
	rs4467770	A	G	0.269332	-0.0143803	0.00217081	3.49e-11	8.14e-05	26.9647
	rs11757278	C	T	0.694152	0.0122197	0.00208454	4.57e-09	6.34e-05	21.0051
	rs62396185	C	G	0.743536	0.0262329	0.0022011	9.53e-33	0.000262453	86.9663
	rs28366156	C	T	0.868644	0.0230156	0.00284103	5.44e-16	0.000120883	40.0502
	rs62407569	G	A	0.723794	-0.0147925	0.00214993	5.97e-12	8.75e-05	28.9858
	rs2814943	A	G	0.860029	-0.0353912	0.00276274	1.44e-37	0.000301559	99.9284
	rs34045288	T	C	0.664097	-0.0196834	0.00203359	3.7e-22	0.000172852	57.2713
	rs72892910	T	G	0.829558	-0.0297078	0.00255999	3.9e-31	0.000249571	82.6968
	rs208477	T	C	0.813567	-0.0142389	0.00246386	7.51e-09	6.15e-05	20.3757
	rs390192	G	A	0.477555	0.012864	0.00193398	2.9e-11	8.26e-05	27.357
	rs1209058	T	G	0.261994	0.012179	0.00219334	2.81e-08	5.74e-05	19.0027
	rs10499014	G	C	0.73213	0.01465	0.00218238	1.91e-11	8.42e-05	27.8895
	rs9320823	C	T	0.398099	-0.0170219	0.00196381	4.41e-18	0.000138855	46.0054
	rs2253310	G	C	0.371915	-0.0169091	0.00198508	1.62e-17	0.000133577	44.2565
	rs9489620	C	G	0.451251	-0.0113043	0.00193107	4.8e-09	6.33e-05	20.9663
	rs9375702	T	C	0.309667	0.0132888	0.00207558	1.53e-10	7.55e-05	25.0135
	rs79704991	T	G	0.874146	-0.0178797	0.00289865	6.9e-10	7.03e-05	23.3033
	rs62444907	T	C	0.846972	0.0168601	0.00267367	2.86e-10	7.37e-05	24.4123
	rs73035223	G	A	0.851465	-0.0162993	0.00270582	1.7e-09	6.72e-05	22.2627
	rs111955609	A	G	0.91185	-0.0206338	0.00339912	1.28e-09	6.84e-05	22.6751
	rs541577	G	A	0.378741	0.0138186	0.00198721	3.56e-12	8.99e-05	29.7713
	rs799449	T	C	0.441519	-0.014716	0.0019393	3.24e-14	0.000106799	35.3834
	rs1470749	T	G	0.489396	0.0109757	0.00192176	1.12e-08	6.02e-05	19.9458
	rs4718964	T	G	0.587806	-0.014156	0.00195488	4.44e-13	9.71e-05	32.1718
	rs58862095	T	C	0.580243	0.0155934	0.00194966	1.26e-15	0.000118446	39.2425
	rs17149254	C	T	0.191436	0.0168548	0.00248973	1.29e-11	8.79e-05	29.1366
	rs2057933	G	A	0.602576	-0.0119824	0.00195884	9.53e-10	6.88e-05	22.7824
	rs6954290	T	G	0.678627	-0.0117136	0.00206098	1.32e-08	5.98e-05	19.8273
	rs28457808	G	C	0.836814	0.0166108	0.00260268	1.75e-10	7.54e-05	24.9656
	rs1524277	T	C	0.476533	0.0106177	0.00192148	3.28e-08	5.62e-05	18.633
	rs2396625	A	T	0.579377	0.0134561	0.00195495	5.86e-12	8.83e-05	29.238
	rs10237306	T	G	0.619782	-0.0124345	0.00197676	3.17e-10	7.29e-05	24.1422
	rs2072413	T	C	0.727345	0.0123472	0.00216921	1.26e-08	6.05e-05	20.0324
	rs2409742	T	C	0.51495	0.012777	0.00192336	3.07e-11	8.16e-05	27.0185
	rs59104534	T	C	0.698888	-0.0126154	0.00210075	1.91e-09	6.7e-05	22.1913
	rs10954772	C	T	0.314288	0.0150367	0.0020806	4.93e-13	9.75e-05	32.2874
	rs66954327	G	A	0.663855	-0.0114632	0.00203822	1.86e-08	5.86e-05	19.4291
	rs12681792	A	C	0.806195	-0.013996	0.00243491	9.03e-09	6.12e-05	20.2794
	rs12679106	T	G	0.288659	0.019685	0.00212911	2.34e-20	0.000159134	52.7253
	rs10100245	A	G	0.43356	-0.0153339	0.00193625	2.39e-15	0.000115488	38.2626
	rs78565420	T	C	0.945814	-0.025687	0.00435917	3.8e-09	6.76e-05	22.406
	rs12680342	G	T	0.770896	0.0142923	0.00227994	3.64e-10	7.22e-05	23.9045
	rs2737251	T	C	0.662002	0.0159606	0.00202945	3.71e-15	0.000113999	37.7692
	rs2954021	G	A	0.494045	-0.0116959	0.00192034	1.13e-09	6.84e-05	22.6564
	rs1106761	A	G	0.613977	-0.0123819	0.00199545	5.47e-10	7.27e-05	24.0762
	rs7460093	A	G	0.464494	-0.010778	0.00194116	2.82e-08	5.78e-05	19.1453
	rs10756714	G	A	0.555206	0.0180457	0.00193429	1.07e-20	0.000160839	53.2901
	rs10756798	T	C	0.354974	0.0145177	0.00200718	4.73e-13	9.65e-05	31.9762
	rs1412239	G	C	0.675459	-0.0176947	0.00204748	5.51e-18	0.000137273	45.4811
	rs12339822	G	A	0.4568	-0.0126948	0.00193493	5.35e-11	8e-05	26.4965
	rs12001634	A	T	0.663583	0.0124678	0.00203343	8.71e-10	6.94e-05	22.9932
	rs2398861	G	A	0.743401	-0.0156609	0.00220658	1.27e-12	9.36e-05	31.0005
	rs10118701	G	A	0.682613	-0.0128986	0.00205913	3.75e-10	7.21e-05	23.8834
	rs4503172	T	C	0.392176	0.0121193	0.00196732	7.26e-10	7e-05	23.1985
	rs7027304	T	C	0.347546	-0.0112409	0.00202436	2.81e-08	5.73e-05	18.9848
	rs7893571	T	G	0.336579	-0.0126542	0.00203559	5.08e-10	7.15e-05	23.6915
	rs11012732	G	A	0.668894	-0.0199174	0.00204101	1.69e-22	0.000175719	58.2213
	rs2804477	A	G	0.863631	-0.0152717	0.00279844	4.84e-08	5.49e-05	18.1995
	rs10827289	T	C	0.416966	0.011878	0.00195112	1.14e-09	6.86e-05	22.7262
	rs10995427	A	G	0.639173	0.01225	0.00201011	1.1e-09	6.92e-05	22.9317
	rs35972789	A	C	0.962234	0.0301528	0.00502667	1.99e-09	6.61e-05	21.8918
	rs10887578	C	G	0.497737	-0.0122208	0.00192978	2.41e-10	7.47e-05	24.7388
	rs2439823	G	A	0.452295	-0.0160454	0.00193314	1.04e-16	0.000127556	42.2611
	rs10883553	A	C	0.55347	-0.0109366	0.00193289	1.53e-08	5.91e-05	19.5862
	rs4290163	T	G	0.609674	-0.0109004	0.00196894	3.09e-08	5.66e-05	18.7349
	rs290483	T	G	0.400793	0.0108013	0.00196367	3.79e-08	5.6e-05	18.5648
	rs10787738	T	C	0.746697	-0.0166973	0.00223761	8.51e-14	0.000105465	34.9413
	rs2172131	C	T	0.419364	0.0140512	0.0019457	5.14e-13	9.62e-05	31.8552
	rs10128597	A	G	0.725981	0.0146139	0.00216501	1.48e-11	8.5e-05	28.1508
	rs11824092	C	T	0.362549	-0.0124839	0.00200838	5.1e-10	7.2e-05	23.865
	rs10835186	A	G	0.258245	-0.0122511	0.00219845	2.51e-08	5.75e-05	19.0495
	rs61888762	G	C	0.677991	-0.0249106	0.00205281	6.9e-34	0.000270951	89.783
	rs1782508	G	C	0.343675	0.0119132	0.00201799	3.56e-09	6.4e-05	21.2113
	rs59227842	G	A	0.687568	-0.0189706	0.0020909	1.16e-19	0.000154619	51.2291
	rs55707359	G	T	0.984975	-0.0435141	0.007949	4.4e-08	5.6e-05	18.5669
	rs7124681	A	C	0.591943	-0.0187663	0.00194956	6.22e-22	0.000170133	56.37
	rs1783541	T	C	0.781531	-0.0156085	0.002325	1.9e-11	8.32e-05	27.562
	rs4073582	A	G	0.640215	0.0160266	0.0020008	1.15e-15	0.000118326	39.203
	rs10898332	C	T	0.36439	0.0112733	0.00201763	2.3e-08	5.89e-05	19.503
	rs61903695	G	A	0.744001	-0.0120032	0.00219885	4.79e-08	5.49e-05	18.1822
	rs12273545	T	C	0.944199	-0.0231705	0.00418213	3.02e-08	5.66e-05	18.742
	rs7925100	A	G	0.603663	-0.0120918	0.00196207	7.15e-10	7e-05	23.1786
	rs1945391	T	A	0.612182	-0.0107619	0.00196819	4.55e-08	5.5e-05	18.2191
	rs7933085	G	A	0.490805	-0.0119405	0.00192944	6.07e-10	7.13e-05	23.6094
	rs11223641	C	T	0.855385	0.0157253	0.00274331	9.91e-09	6.12e-05	20.2682
	rs35025195	A	G	0.833868	0.0199088	0.00258053	1.21e-14	0.000109817	36.3835
	rs55726687	A	G	0.788862	-0.0182195	0.00235088	9.18e-15	0.000110578	36.6357
	rs76895963	G	T	0.980721	-0.0575644	0.00744802	1.09e-14	0.000125305	41.5153
	rs1458156	T	C	0.511736	-0.0125393	0.00192197	6.84e-11	7.86e-05	26.0314
	rs7132908	A	G	0.61608	-0.0223593	0.0019755	1.07e-29	0.000236496	78.3634
	rs2292238	C	A	0.591333	0.0122591	0.00195615	3.68e-10	7.26e-05	24.0639
	rs704061	C	T	0.547297	-0.0141306	0.00192901	2.38e-13	9.89e-05	32.7806
	rs59066241	G	T	0.881732	-0.0180062	0.00298616	1.64e-09	6.76e-05	22.4023
	rs12578952	G	A	0.748303	0.0151083	0.00221167	8.42e-12	8.6e-05	28.4866
	rs2287214	G	A	0.602168	-0.012759	0.00196079	7.66e-11	7.8e-05	25.8405
	rs2374947	G	A	0.239021	-0.0126295	0.00226045	2.31e-08	5.8e-05	19.223
	rs11611780	C	G	0.745683	-0.0131034	0.00220493	2.8e-09	6.51e-05	21.5746
	rs2242259	C	T	0.444032	0.0107005	0.00193404	3.15e-08	5.65e-05	18.7289
	rs147730268	T	G	0.90947	0.0327541	0.0034585	2.78e-21	0.000176662	58.5336
	rs3897102	T	C	0.587752	-0.0123728	0.00196543	3.07e-10	7.42e-05	24.5775
	rs882378	C	A	0.690629	-0.0118034	0.00208311	1.46e-08	5.95e-05	19.7233
	rs1218824	A	G	0.33795	-0.0131665	0.00202927	8.68e-11	7.76e-05	25.7
	rs1928496	T	C	0.257612	-0.014495	0.00219231	3.8e-11	8.04e-05	26.6247
	rs4477562	T	C	0.871484	-0.0200577	0.0028885	3.81e-12	9.01e-05	29.8562
	rs7987928	A	G	0.20037	0.0148789	0.00239895	5.57e-10	7.09e-05	23.5023
	rs6561937	A	T	0.248244	0.0153065	0.00222802	6.42e-12	8.74e-05	28.9709
	rs9569933	T	C	0.810554	0.0148471	0.00245557	1.48e-09	6.77e-05	22.4283
	rs1441264	A	G	0.408134	-0.014754	0.00199456	1.39e-13	0.000105166	34.8423
	rs12583872	C	A	0.690267	0.0118952	0.00207509	9.9e-09	6.05e-05	20.0443
	rs12877270	A	G	0.56155	-0.0116795	0.00194915	2.07e-09	6.72e-05	22.2537
	rs9584855	G	T	0.709897	0.0116893	0.00211285	3.16e-08	5.63e-05	18.6451
	rs525101	C	T	0.628037	-0.0137714	0.00198963	4.47e-12	8.86e-05	29.3559
	rs9522279	T	C	0.574962	-0.0145013	0.00194573	9.13e-14	0.000102781	34.0519
	rs12891263	A	G	0.856826	0.0154146	0.00274381	1.93e-08	5.83e-05	19.3136
	rs4981693	A	G	0.227266	-0.0172566	0.00229359	5.32e-14	0.000104594	34.6526
	rs17522122	T	G	0.529684	-0.0139963	0.00192927	4.03e-13	9.76e-05	32.3364
	rs1491905	C	T	0.493685	0.0118963	0.00191949	5.73e-10	7.07e-05	23.4391
	rs217672	C	A	0.727987	-0.0135178	0.00216152	4e-10	7.24e-05	23.9758
	rs12890931	G	T	0.636537	-0.0116768	0.00200723	5.98e-09	6.31e-05	20.9014
	rs2370982	T	C	0.784664	-0.0225469	0.00235305	9.52e-22	0.000171792	56.92
	rs1286065	T	C	0.297296	-0.0117305	0.00210137	2.37e-08	5.75e-05	19.0474
	rs6575340	A	G	0.362584	-0.0164858	0.00200069	1.72e-16	0.000125627	41.6219
	rs7145337	T	C	0.289773	0.0127482	0.00211868	1.78e-09	6.69e-05	22.1614
	rs3803286	G	A	0.333621	0.0172809	0.00203347	1.92e-17	0.000132781	43.9927
	rs117632017	A	G	0.960858	-0.0281319	0.00515157	4.74e-08	5.95e-05	19.7216
	rs3784699	C	T	0.396979	-0.0192763	0.00196369	9.57e-23	0.000177901	58.9441
	rs12439200	A	G	0.761485	0.0166101	0.00226024	2e-13	0.000100219	33.2033
	rs34769775	T	C	0.702137	0.0153304	0.00209566	2.57e-13	9.83e-05	32.569
	rs62025854	T	G	0.718266	0.0145822	0.00213675	8.82e-12	8.61e-05	28.5118
	rs7498044	A	G	0.781339	0.0131214	0.00234257	2.13e-08	5.88e-05	19.49
	rs56803094	G	A	0.772889	0.0164523	0.00229629	7.79e-13	9.5e-05	31.4823
	rs12926311	C	G	0.644575	0.0120549	0.00201136	2.05e-09	6.66e-05	22.0594
	rs13333747	C	T	0.818042	0.0184725	0.00249918	1.45e-13	0.000101585	33.6557
	rs879620	T	C	0.384724	-0.0207109	0.00198013	1.33e-25	0.000203071	67.2855
	rs7193783	C	A	0.350827	0.0131154	0.00202143	8.69e-11	7.84e-05	25.9577
	rs35154326	G	A	0.727544	0.0132883	0.00217128	9.36e-10	7e-05	23.1921
	rs35626515	A	C	0.592035	-0.02169	0.00195429	1.27e-28	0.000227258	75.3016
	rs4402589	G	T	0.44722	-0.0211175	0.00193125	7.87e-28	0.00022049	73.0584
	rs11642015	T	C	0.59764	-0.0512615	0.0019558	2.04e-151	0.00126377	419.182
	rs2917705	A	G	0.860612	0.0158612	0.00277565	1.1e-08	6.04e-05	19.9962
	rs2032912	T	G	0.590863	0.0138577	0.00195828	1.48e-12	9.28e-05	30.7606
	rs7206608	G	C	0.677397	-0.0117515	0.0020548	1.07e-08	6.04e-05	19.9959
	rs4790841	T	C	0.845133	0.0237951	0.0026592	3.61e-19	0.000148214	49.1065
	rs7774	A	C	0.690862	-0.0123339	0.00209008	3.61e-09	6.5e-05	21.5273
	rs8078135	T	C	0.511533	0.0120001	0.00192733	4.78e-10	7.2e-05	23.8411
	rs34966008	T	C	0.591852	0.0155294	0.00195202	1.78e-15	0.000116512	38.6017
	rs11656758	G	A	0.660382	-0.0117359	0.00202837	7.21e-09	6.18e-05	20.4673
	rs113866544	C	T	0.932316	-0.0286248	0.00382501	7.23e-14	0.00010341	34.2606
	rs56288810	G	A	0.786108	-0.0151852	0.00235247	1.08e-10	7.75e-05	25.6902
	rs12602556	G	A	0.804617	-0.0219233	0.00242674	1.65e-19	0.000151119	50.0691
	rs11150745	G	A	0.680511	0.0163246	0.00206113	2.37e-15	0.000115879	38.3922
	rs60764613	T	G	0.855143	-0.0160345	0.00273749	4.7e-09	6.37e-05	21.1024
	rs2155869	C	T	0.180837	0.0143411	0.00248649	8.04e-09	6.09e-05	20.1867
	rs1788808	G	A	0.502659	0.0175291	0.00192222	7.57e-20	0.00015363	50.9014
	rs7232171	T	G	0.415866	-0.0114309	0.00194698	4.33e-09	6.35e-05	21.0315
	rs2161796	C	T	0.624996	0.0128159	0.00198667	1.11e-10	7.7e-05	25.5071
	rs8087074	T	G	0.738881	-0.012516	0.0021954	1.19e-08	6.04e-05	20.0256
	rs6567160	C	T	0.765945	-0.0377826	0.00226499	1.8e-62	0.000511834	169.644
	rs57636386	C	T	0.916585	0.031512	0.00347729	1.28e-19	0.000151844	50.3096
	rs11666480	G	C	0.463167	-0.0115148	0.00193298	2.57e-09	6.59e-05	21.8441
	rs67602344	A	C	0.807053	0.0175208	0.00243873	6.75e-13	9.56e-05	31.6742
	rs55714539	C	A	0.657309	-0.0177334	0.00203512	2.94e-18	0.000141673	46.939
	rs113230003	A	G	0.739815	0.0145268	0.00220442	4.4e-11	8.12e-05	26.9151
	rs11668971	C	T	0.518861	0.0147146	0.00191858	1.73e-14	0.000108106	35.8164
	rs58989684	T	A	0.670287	-0.0171169	0.00204387	5.53e-17	0.000129502	42.9061
	rs11882409	A	C	0.713644	-0.0126124	0.00215838	5.11e-09	6.5e-05	21.5391
	rs429358	C	T	0.843669	0.0203703	0.00264309	1.29e-14	0.000109457	36.264
	rs10423928	A	T	0.80651	0.0253652	0.00242215	1.16e-25	0.000200805	66.5347
	rs7259070	C	T	0.400994	-0.0159433	0.00197636	7.2e-16	0.000122111	40.4571
	rs6050446	G	A	0.033197	-0.0363955	0.00539928	1.58e-11	8.5e-05	28.1699
	rs4911382	T	C	0.415762	-0.0124586	0.00195167	1.73e-10	7.54e-05	24.9817
	rs142391093	G	A	0.753349	-0.0123634	0.00225884	4.42e-08	5.68e-05	18.819
	rs67844506	G	A	0.816758	0.0208916	0.00248368	4.05e-17	0.000130645	43.2847
	rs1056441	C	T	0.326837	-0.0127597	0.00204652	4.52e-10	7.16e-05	23.7345
	rs76040172	A	G	0.94556	0.0320954	0.00424281	3.89e-14	0.000106053	35.1362
	rs444102	C	G	0.828904	-0.0158606	0.00254985	4.96e-10	7.14e-05	23.6391
	rs9610311	C	T	0.69348	-0.0118366	0.00213746	3.06e-08	5.96e-05	19.7328
	rs13056506	T	G	0.400882	0.0128925	0.00195616	4.38e-11	7.98e-05	26.4517
Right leg fat mass	rs79113395	A	G	0.734551	0.0140768	0.0022084	1.84e-10	7.73e-05	25.6026
	rs4648450	A	C	0.533867	0.0113156	0.00195781	7.48e-09	6.37e-05	21.1138
	rs12034227	C	A	0.662667	0.0124734	0.00205821	1.36e-09	6.96e-05	23.0459
	rs1127100	C	T	0.351761	-0.0150655	0.00203817	1.45e-13	0.000103509	34.2953
	rs55745410	G	A	0.645715	0.0114189	0.00204169	2.23e-08	5.97e-05	19.7655
	rs12144626	C	T	0.418179	0.0120972	0.00197552	9.15e-10	7.12e-05	23.5935
	rs241459	C	A	0.319719	0.0179407	0.00207768	5.87e-18	0.000140012	46.3912
	rs12140153	T	G	0.903239	0.0272319	0.00336774	6.16e-16	0.000129625	42.9492
	rs11208779	C	G	0.468326	-0.0123155	0.00195136	2.77e-10	7.55e-05	25.0248
	rs61765650	G	A	0.807538	0.0257722	0.00246142	1.18e-25	0.000206462	68.4133
	rs12049202	T	C	0.801349	-0.0217042	0.0024319	4.47e-19	0.000149979	49.6941
	rs28726372	C	T	0.692186	-0.0120222	0.00210403	1.1e-08	6.16e-05	20.4054
	rs2181375	G	A	0.401367	-0.0147442	0.00197932	9.4e-14	0.000104466	34.6122
	rs75641275	C	A	0.856054	-0.0170288	0.0027661	7.45e-10	7.15e-05	23.6777
	rs1335055	A	G	0.344223	0.0121011	0.00206328	4.49e-09	6.61e-05	21.9035
	rs17024393	C	T	0.974201	-0.0489801	0.00614414	1.56e-15	0.000120593	39.9561
	rs115584674	G	A	0.940535	0.0236965	0.00409924	7.44e-09	6.28e-05	20.81
	rs61813324	T	C	0.865117	-0.0186324	0.00288021	9.86e-11	8.1e-05	26.8438
	rs61826865	A	T	0.891063	-0.0186111	0.00312132	2.48e-09	6.72e-05	22.2791
	rs543874	G	A	0.792192	-0.0326289	0.00239057	2.05e-42	0.000350532	116.169
	rs815163	C	T	0.438397	0.0126895	0.00195585	8.7e-11	7.93e-05	26.27
	rs1490382	G	A	0.623549	0.0116971	0.00200225	5.16e-09	6.42e-05	21.2815
	rs2678204	G	T	0.658187	-0.0204126	0.0020491	2.24e-23	0.000187484	62.1235
	rs12756213	A	G	0.381901	-0.0121538	0.00199898	1.2e-09	6.97e-05	23.1048
	rs3028171	C	A	0.79288	-0.0136469	0.00241098	1.51e-08	6.12e-05	20.2658
	rs1538742	A	C	0.430415	0.0134202	0.00196784	9.12e-12	8.83e-05	29.2578
	rs12037698	A	G	0.858122	0.016352	0.00278379	4.25e-09	6.51e-05	21.5712
	rs77165542	T	C	0.964245	0.0684201	0.00531229	5.86e-38	0.000322791	106.972
	rs12714415	C	T	0.833128	0.038015	0.0026733	6.86e-46	0.000401823	133.174
	rs713586	C	T	0.510488	-0.0228483	0.00193932	4.86e-32	0.000260908	86.4589
	rs12475388	A	G	0.513252	0.0114691	0.00195185	4.2e-09	6.57e-05	21.7752
	rs13410783	G	A	0.631646	-0.0126978	0.002016	3.01e-10	7.5e-05	24.8581
	rs4670172	A	T	0.351987	-0.0124801	0.00203537	8.7e-10	7.11e-05	23.5406
	rs6754640	A	G	0.61584	0.0118358	0.00200573	3.61e-09	6.63e-05	21.9606
	rs4671328	G	T	0.447445	0.015605	0.00196805	2.21e-15	0.000120413	39.8965
	rs6739755	G	A	0.397024	0.0164687	0.00198861	1.22e-16	0.000129857	43.026
	rs2861685	C	T	0.588629	0.0137282	0.00197041	3.23e-12	9.13e-05	30.24
	rs62147189	G	T	0.378	0.0111257	0.00203143	4.33e-08	5.82e-05	19.2842
	rs12619178	T	C	0.597078	0.0149166	0.00197899	4.79e-14	0.000107059	35.4714
	rs72820274	A	G	0.58124	-0.0123594	0.00197123	3.61e-10	7.44e-05	24.637
	rs11695700	T	G	0.582328	-0.0112559	0.00197525	1.21e-08	6.16e-05	20.4188
	rs1446585	G	A	0.771994	0.0145278	0.00232453	4.11e-10	7.43e-05	24.6168
	rs17739093	C	T	0.965308	0.0298669	0.00530225	1.77e-08	5.97e-05	19.7943
	rs28414958	A	G	0.930129	-0.0220869	0.00381907	7.32e-09	6.34e-05	21.0076
	rs10490530	G	A	0.860837	-0.0157927	0.00281026	1.91e-08	5.98e-05	19.7981
	rs6717858	C	T	0.596602	-0.0140559	0.00198135	1.3e-12	9.51e-05	31.5077
	rs12477385	T	G	0.7727	0.0150945	0.002324	8.3e-11	8e-05	26.5169
	rs72917544	A	G	0.814381	0.0144981	0.00251003	7.65e-09	6.35e-05	21.0542
	rs12479357	G	A	0.368919	-0.0153683	0.00201947	2.74e-14	0.000109976	36.4381
	rs4471907	A	G	0.471238	-0.0115311	0.00194644	3.14e-09	6.63e-05	21.9538
	rs4482463	A	C	0.075819	0.0261942	0.00367503	1.02e-12	9.62e-05	31.8586
	rs4673617	T	C	0.728359	-0.013633	0.00218969	4.79e-10	7.35e-05	24.3666
	rs13427822	G	A	0.727948	0.0150111	0.00220561	1e-11	8.92e-05	29.5703
	rs10209821	T	C	0.658908	-0.0150011	0.00204736	2.35e-13	0.000101152	33.514
	rs62190394	T	C	0.685407	-0.0168587	0.00209322	8.02e-16	0.000122568	40.6105
	rs1840126	C	A	0.43794	0.0107777	0.00195701	3.65e-08	5.72e-05	18.9458
	rs62246314	A	G	0.898724	-0.0190566	0.00321816	3.19e-09	6.61e-05	21.9024
	rs7649970	T	C	0.879134	-0.0232924	0.00297213	4.62e-15	0.000115297	38.2012
	rs9847186	A	G	0.572263	0.0109965	0.00196677	2.26e-08	5.92e-05	19.6131
	rs13062093	G	T	0.633556	-0.0149424	0.00201326	1.15e-13	0.000103672	34.3493
	rs4682711	C	T	0.591317	0.0118867	0.00197222	1.67e-09	6.83e-05	22.6255
	rs9843653	C	T	0.485445	-0.0235579	0.00194283	7.73e-34	0.000277252	91.8766
	rs17639996	A	G	0.848619	0.016906	0.00271888	5.04e-10	7.34e-05	24.3297
	rs75557510	G	A	0.938504	0.0297166	0.00412512	5.86e-13	0.000101932	33.7726
	rs62261725	G	A	0.672563	0.0195758	0.00207195	3.45e-21	0.000168783	55.9259
	rs9861443	C	A	0.286341	-0.0140408	0.00216123	8.21e-11	8.06e-05	26.6952
	rs1454687	G	C	0.484945	0.0163615	0.00194207	3.61e-17	0.000133728	44.3088
	rs2016469	A	G	0.626305	-0.0123861	0.00202268	9.15e-10	7.18e-05	23.7927
	rs9839081	A	G	0.673607	0.011818	0.00210597	2e-08	6.14e-05	20.3471
	rs1225004	C	T	0.722017	-0.0177895	0.00216955	2.41e-16	0.000127035	42.0909
	rs1964675	T	C	0.288423	-0.0125288	0.00214702	5.36e-09	6.44e-05	21.3471
	rs724016	G	A	0.552788	-0.0155156	0.00195226	1.9e-15	0.000119025	39.4367
	rs2418507	T	C	0.425793	-0.012735	0.00196877	9.9e-11	7.93e-05	26.2748
	rs1515733	C	G	0.460298	-0.010727	0.00194077	3.25e-08	5.72e-05	18.9415
	rs8192675	C	T	0.712625	-0.0132735	0.00214208	5.77e-10	7.22e-05	23.9085
	rs2606228	C	A	0.357231	0.0117496	0.00205004	9.96e-09	6.34e-05	21.0047
	rs869400	G	T	0.184173	-0.0174773	0.00251113	3.4e-12	9.18e-05	30.4125
	rs59815219	T	C	0.503965	-0.0107071	0.00194233	3.54e-08	5.73e-05	18.9898
	rs362307	T	C	0.923972	-0.0226134	0.00370444	1.03e-09	7.18e-05	23.8032
	rs66679256	T	C	0.553858	-0.0141042	0.00195718	5.75e-13	9.83e-05	32.5725
	rs34811474	A	G	0.768125	0.0181464	0.00229799	2.87e-15	0.0001173	38.8649
	rs73213484	T	A	0.860944	0.018374	0.00280742	5.96e-11	8.08e-05	26.7822
	rs10938397	G	A	0.565925	-0.022058	0.00196294	2.68e-29	0.000239048	79.2135
	rs2102278	G	A	0.677925	-0.0120568	0.00208218	7.02e-09	6.35e-05	21.0315
	rs3749472	G	A	0.538421	-0.0110139	0.00194922	1.6e-08	6.03e-05	19.9763
	rs2318543	G	A	0.217505	0.0145741	0.00236161	6.77e-10	7.23e-05	23.9544
	rs75152244	G	A	0.863192	-0.0156865	0.00285226	3.8e-08	5.81e-05	19.2547
	rs13104584	A	G	0.593276	-0.0121787	0.00197867	7.51e-10	7.16e-05	23.7153
	rs10856911	C	G	0.619106	-0.0113232	0.00200087	1.52e-08	6.05e-05	20.0343
	rs1229984	C	T	0.022451	-0.0424777	0.0065583	9.36e-11	7.92e-05	26.2404
	rs13135092	G	A	0.916766	-0.030849	0.00353692	2.73e-18	0.000145235	48.1221
	rs11099020	T	C	0.357261	0.0121419	0.00202995	2.21e-09	6.77e-05	22.4317
	rs1296328	C	A	0.440086	0.0152477	0.00196481	8.47e-15	0.000114577	37.9627
	rs11100870	G	T	0.450419	0.0121214	0.00194992	5.09e-10	7.27e-05	24.1005
	rs750090	C	T	0.643847	0.0120396	0.00204897	4.2e-09	6.65e-05	22.0248
	rs67913249	G	C	0.656464	0.0115458	0.00205171	1.83e-08	6.01e-05	19.9204
	rs6861649	C	T	0.392515	-0.0137391	0.00199555	5.78e-12	9e-05	29.8255
	rs2455386	G	A	0.320386	0.0114426	0.00209031	4.4e-08	5.7e-05	18.8908
	rs1503527	T	C	0.520283	-0.0134529	0.00194289	4.39e-12	9.03e-05	29.932
	rs2307111	C	T	0.606817	0.0232239	0.00198979	1.78e-31	0.000257367	85.2853
	rs252749	A	G	0.753435	0.0148077	0.00224804	4.49e-11	8.15e-05	26.9915
	rs7442885	G	C	0.789896	0.0213486	0.0023892	4.05e-19	0.000151277	50.1243
	rs1477290	C	T	0.864638	-0.0257723	0.0028594	2e-19	0.000155477	51.5163
	rs6875585	C	A	0.330002	-0.0123758	0.00207041	2.27e-09	6.77e-05	22.4391
	rs11742930	T	C	0.433572	-0.0126748	0.00196292	1.07e-10	7.89e-05	26.1434
	rs286818	A	T	0.829752	0.0193845	0.00259008	7.2e-14	0.000106162	35.1743
	rs329118	T	C	0.581812	0.011022	0.00196988	2.2e-08	5.91e-05	19.5858
	rs7728095	G	A	0.611984	-0.0138213	0.0020085	5.93e-12	9.07e-05	30.0584
	rs4502882	T	C	0.343107	0.0133854	0.00204425	5.84e-11	8.08e-05	26.7585
	rs4958702	C	T	0.426325	0.0131506	0.00196138	2.02e-11	8.46e-05	28.0268
	rs6898357	G	A	0.319518	0.0117955	0.0020797	1.41e-08	6.05e-05	20.0452
	rs10038105	G	T	0.27104	-0.015274	0.00218356	2.65e-12	9.22e-05	30.5437
	rs11242730	T	G	0.759971	-0.0126368	0.00227819	2.91e-08	5.83e-05	19.3019
	rs4467770	A	G	0.269332	-0.0152565	0.00219588	3.71e-12	9.16e-05	30.3527
	rs11757278	C	T	0.694152	0.0122014	0.00210864	7.19e-09	6.32e-05	20.9434
	rs62396185	C	G	0.743536	0.0262365	0.00222656	4.75e-32	0.000262525	86.9949
	rs28366156	C	T	0.868644	0.023151	0.00287387	7.9e-16	0.00012231	40.5251
	rs17627049	A	C	0.725749	-0.0148341	0.00217537	9.16e-12	8.76e-05	29.0225
	rs2814943	A	G	0.860029	-0.0355121	0.00279464	5.39e-37	0.000303622	100.618
	rs34045288	T	C	0.664097	-0.0197368	0.00205708	8.43e-22	0.000173792	57.5856
	rs72892910	T	G	0.829558	-0.0297359	0.00258956	1.61e-30	0.000250043	82.8579
	rs208477	T	C	0.813567	-0.0145825	0.00249229	4.88e-09	6.45e-05	21.3721
	rs390192	G	A	0.477555	0.0123388	0.00195632	2.84e-10	7.6e-05	25.17
	rs10499014	G	C	0.73213	0.0148422	0.00220759	1.78e-11	8.64e-05	28.6277
	rs9320823	C	T	0.398099	-0.0172338	0.00198648	4.12e-18	0.000142334	47.1606
	rs2253310	G	C	0.371915	-0.0167549	0.00200803	7.18e-17	0.000131152	43.4553
	rs9387640	T	C	0.636347	0.0112043	0.00201842	2.84e-08	5.81e-05	19.2493
	rs9375702	T	C	0.309667	0.0134559	0.00209957	1.47e-10	7.74e-05	25.6479
	rs9688977	C	T	0.853514	-0.0172922	0.00275359	3.39e-10	7.48e-05	24.773
	rs62444907	T	C	0.846972	0.0171351	0.00270456	2.36e-10	7.61e-05	25.2166
	rs73035223	G	A	0.851465	-0.0167596	0.00273708	9.17e-10	7.1e-05	23.5393
	rs111955609	A	G	0.91185	-0.0201683	0.00343845	4.48e-09	6.54e-05	21.6647
	rs541577	G	A	0.378741	0.0138306	0.00201017	5.97e-12	9e-05	29.8247
	rs799449	T	C	0.441519	-0.0145877	0.0019617	1.04e-13	0.000104945	34.771
	rs73121277	C	T	0.720475	-0.0120244	0.00216915	2.97e-08	5.82e-05	19.2944
	rs4718964	T	G	0.587806	-0.0138889	0.00197749	2.16e-12	9.35e-05	30.9707
	rs58862095	T	C	0.580243	0.0157961	0.0019722	1.15e-15	0.000121545	40.2717
	rs17149254	C	T	0.191436	0.0170174	0.00251852	1.41e-11	8.97e-05	29.7032
	rs2057933	G	A	0.602576	-0.0118812	0.00198147	2.02e-09	6.76e-05	22.4004
	rs28457808	G	C	0.836814	0.0165242	0.00263279	3.47e-10	7.46e-05	24.7073
	rs1524445	T	C	0.579595	0.0142631	0.00198193	6.17e-13	9.91e-05	32.8476
	rs10237306	T	G	0.619782	-0.0122337	0.00199959	9.47e-10	7.05e-05	23.3699
	rs2072413	T	C	0.727345	0.0122407	0.00219427	2.43e-08	5.94e-05	19.6894
	rs11782341	G	A	0.811487	-0.013809	0.00250001	3.32e-08	5.83e-05	19.3291
	rs6601527	A	C	0.412181	0.0132462	0.00197671	2.07e-11	8.5e-05	28.1703
	rs59104534	T	C	0.698888	-0.0130201	0.002125	8.95e-10	7.14e-05	23.6393
	rs10954772	C	T	0.314288	0.0143868	0.00210464	8.16e-12	8.92e-05	29.5581
	rs66954327	G	A	0.663855	-0.0120089	0.00206177	5.73e-09	6.44e-05	21.3243
	rs12681792	A	C	0.806195	-0.0137983	0.00246303	2.12e-08	5.95e-05	19.7116
	rs12679106	T	G	0.288659	0.0196709	0.00215372	6.63e-20	0.000158906	52.6526
	rs10100245	A	G	0.43356	-0.0150559	0.00195863	1.51e-14	0.000111339	36.8897
	rs78565420	T	C	0.945814	-0.0249866	0.00440939	1.46e-08	6.4e-05	21.2019
	rs12680342	G	T	0.770896	0.0142165	0.00230628	7.08e-10	7.14e-05	23.6529
	rs2737251	T	C	0.662002	0.0159609	0.00205289	7.55e-15	0.000114003	37.7726
	rs2954021	G	A	0.494045	-0.0122362	0.00194251	2.99e-10	7.49e-05	24.7995
	rs1566085	T	G	0.454564	0.0119571	0.00196432	1.15e-09	7.09e-05	23.4888
	rs4072917	A	G	0.524579	-0.0108519	0.00195198	2.71e-08	5.87e-05	19.461
	rs10756714	G	A	0.555206	0.0180806	0.00195662	2.45e-20	0.000161461	53.4994
	rs10756798	T	C	0.354974	0.0147817	0.00203038	3.33e-13	0.000100058	33.1517
	rs1412239	G	C	0.675459	-0.0182315	0.00207113	1.34e-18	0.000145728	48.2855
	rs16916303	G	A	0.880766	0.0166145	0.00302145	3.82e-08	5.8e-05	19.2088
	rs12339822	G	A	0.4568	-0.0130965	0.00195729	2.21e-11	8.51e-05	28.2015
	rs12001634	A	T	0.663583	0.0121748	0.00205691	3.24e-09	6.62e-05	21.9263
	rs2398861	G	A	0.743401	-0.0156721	0.00223204	2.2e-12	9.37e-05	31.0465
	rs10989067	A	G	0.68859	-0.0132079	0.00209284	2.77e-10	7.48e-05	24.7875
	rs4503172	T	C	0.392176	0.0124045	0.00199002	4.57e-10	7.34e-05	24.3046
	rs7027304	T	C	0.347546	-0.0122543	0.00204775	2.17e-09	6.81e-05	22.5636
	rs7094644	A	G	0.325824	-0.013482	0.00210962	1.65e-10	7.99e-05	26.4569
	rs11012732	G	A	0.668894	-0.0204348	0.00206458	4.26e-23	0.000184967	61.2894
	rs10827289	T	C	0.416966	0.0119552	0.00197366	1.38e-09	6.95e-05	23.0239
	rs10995427	A	G	0.639173	0.0121704	0.00203333	2.16e-09	6.83e-05	22.6358
	rs12254441	T	C	0.627165	0.012502	0.00207763	1.77e-09	7.31e-05	24.2175
	rs11001963	T	C	0.417666	-0.0117463	0.00198276	3.14e-09	6.71e-05	22.2368
	rs10887578	C	G	0.497737	-0.0120864	0.0019521	5.96e-10	7.3e-05	24.1989
	rs2439823	G	A	0.452295	-0.0158967	0.00195549	4.32e-16	0.000125202	41.4836
	rs10883553	A	C	0.55347	-0.0114843	0.00195521	4.26e-09	6.52e-05	21.5984
	rs10787738	T	C	0.746697	-0.0166035	0.00226344	2.21e-13	0.000104283	34.5517
	rs2172131	C	T	0.419364	0.0143096	0.00196818	3.58e-13	9.97e-05	33.0395
	rs10128597	A	G	0.725981	0.0145017	0.00219002	3.55e-11	8.37e-05	27.7217
	rs11824092	C	T	0.362549	-0.0125749	0.00203156	6.03e-10	7.31e-05	24.2155
	rs10835186	A	G	0.258245	-0.0128482	0.00222386	7.58e-09	6.32e-05	20.9529
	rs61888762	G	C	0.677991	-0.0249083	0.00207654	3.77e-33	0.000270901	89.7713
	rs1782508	G	C	0.343675	0.0123817	0.00204125	1.31e-09	6.92e-05	22.9138
	rs59227842	G	A	0.687568	-0.0192267	0.00211505	9.87e-20	0.000158822	52.6247
	rs7124681	A	C	0.591943	-0.018391	0.00197211	1.1e-20	0.000163396	54.1405
	rs1783541	T	C	0.781531	-0.0158188	0.00235187	1.74e-11	8.55e-05	28.3113
	rs801738	G	C	0.64159	0.0164316	0.0020245	4.8e-16	0.000124173	41.1425
	rs10898332	C	T	0.36439	0.0115387	0.00204095	1.57e-08	6.17e-05	20.4332
	rs12273545	T	C	0.944199	-0.0238263	0.00423054	1.78e-08	5.98e-05	19.8191
	rs7925100	A	G	0.603663	-0.0120509	0.00198474	1.27e-09	6.95e-05	23.0233
	rs7933085	G	A	0.490805	-0.0123892	0.0019517	2.18e-10	7.67e-05	25.4187
	rs11223641	C	T	0.855385	0.0157098	0.00277503	1.5e-08	6.11e-05	20.2294
	rs35025195	A	G	0.833868	0.0199368	0.00261028	2.21e-14	0.000110126	36.4879
	rs55726687	A	G	0.788862	-0.0180089	0.00237802	3.65e-14	0.000108037	35.7955
	rs76895963	G	T	0.980721	-0.0569123	0.00753399	4.22e-14	0.000122482	40.5822
	rs1458156	T	C	0.511736	-0.0124436	0.00194417	1.55e-10	7.74e-05	25.6369
	rs7132908	A	G	0.61608	-0.021839	0.00199835	8.42e-28	0.000225618	74.762
	rs2292238	C	A	0.591333	0.0122449	0.00197874	6.08e-10	7.25e-05	24.0095
	rs704061	C	T	0.547297	-0.0137469	0.0019513	1.85e-12	9.36e-05	31.026
	rs59066241	G	T	0.881732	-0.017885	0.00302066	3.2e-09	6.67e-05	22.103
	rs12578952	G	A	0.748303	0.0151168	0.00223724	1.41e-11	8.61e-05	28.5202
	rs2287214	G	A	0.602168	-0.0126568	0.00198344	1.76e-10	7.68e-05	25.4295
	rs4964630	A	G	0.239216	-0.0130876	0.00228603	1.03e-08	6.23e-05	20.6556
	rs11611780	C	G	0.745683	-0.0126071	0.00223043	1.58e-08	6.03e-05	19.9722
	rs147730268	T	G	0.90947	0.0330332	0.00349853	3.66e-21	0.000179685	59.5388
	rs3897102	T	C	0.587752	-0.0124374	0.00198814	3.95e-10	7.5e-05	24.8361
	rs882378	C	A	0.690629	-0.0122151	0.00210717	6.75e-09	6.38e-05	21.1245
	rs2812757	A	G	0.764998	-0.012546	0.00229734	4.73e-08	5.66e-05	18.7502
	rs1218824	A	G	0.33795	-0.0139118	0.0020527	1.22e-11	8.66e-05	28.6937
	rs1928496	T	C	0.257612	-0.0147525	0.00221762	2.88e-11	8.32e-05	27.5806
	rs1379828	T	C	0.201841	0.0152544	0.00242489	3.16e-10	7.5e-05	24.8406
	rs12583517	T	G	0.769777	0.0162378	0.00230748	1.96e-12	9.35e-05	30.9634
	rs1441264	A	G	0.408134	-0.0147743	0.0020176	2.43e-13	0.000105456	34.9402
	rs12583872	C	A	0.690267	0.0115139	0.00209908	4.13e-08	5.67e-05	18.7808
	rs12877270	A	G	0.56155	-0.0123063	0.00197166	4.33e-10	7.46e-05	24.7079
	rs9584855	G	T	0.709897	0.0125269	0.00213722	4.59e-09	6.46e-05	21.4142
	rs525101	C	T	0.628037	-0.0142563	0.00201259	1.4e-12	9.5e-05	31.4615
	rs9522279	T	C	0.574962	-0.0149375	0.00196819	3.21e-14	0.000109057	36.1335
	rs12891263	A	G	0.856826	0.0157505	0.00277547	1.39e-08	6.09e-05	20.1656
	rs4981693	A	G	0.227266	-0.017352	0.0023201	7.49e-14	0.000105753	35.0388
	rs17522122	T	G	0.529684	-0.0140249	0.00195155	6.65e-13	9.8e-05	32.4705
	rs1491905	C	T	0.493685	0.0120439	0.00194167	5.54e-10	7.25e-05	24.0257
	rs217672	C	A	0.727987	-0.0132254	0.00218652	1.46e-09	6.93e-05	22.9509
	rs12890931	G	T	0.636537	-0.0120473	0.00203039	2.97e-09	6.72e-05	22.2501
	rs2370982	T	C	0.784664	-0.0231684	0.00238025	2.17e-22	0.000181394	60.105
	rs1286065	T	C	0.297296	-0.0116402	0.00212564	4.35e-08	5.66e-05	18.7563
	rs6575340	A	G	0.362584	-0.0163453	0.00202382	6.67e-16	0.000123494	40.9176
	rs12435171	A	G	0.289605	0.0129514	0.00214369	1.53e-09	6.9e-05	22.867
	rs3803286	G	A	0.333621	0.0172179	0.00205694	5.73e-17	0.000131815	43.6749
	rs3784699	C	T	0.396979	-0.0193945	0.00198639	1.61e-22	0.000180089	59.6726
	rs12439200	A	G	0.761485	0.0168992	0.00228637	1.45e-13	0.000103738	34.3711
	rs34769775	T	C	0.702137	0.0155887	0.00211987	1.93e-13	0.000101646	33.6777
	rs7164782	T	C	0.289485	-0.015578	0.00214527	3.83e-13	9.98e-05	33.0754
	rs7498044	A	G	0.781339	0.0134893	0.00236965	1.25e-08	6.22e-05	20.5995
	rs56803094	G	A	0.772889	0.0159107	0.00232283	7.4e-12	8.89e-05	29.445
	rs12926311	C	G	0.644575	0.0124055	0.00203458	1.08e-09	7.05e-05	23.3625
	rs13333747	C	T	0.818042	0.0180103	0.00252808	1.05e-12	9.66e-05	31.9941
	rs879620	T	C	0.384724	-0.0206189	0.00200302	7.51e-25	0.000201271	66.6925
	rs7193783	C	A	0.350827	0.013742	0.00204477	1.81e-11	8.6e-05	28.499
	rs35154326	G	A	0.727544	0.0135753	0.00219634	6.37e-10	7.31e-05	24.2062
	rs27741	A	G	0.581062	-0.0215204	0.00197027	8.99e-28	0.000225477	74.7155
	rs3814883	T	C	0.516652	-0.0207417	0.00194918	1.92e-26	0.00021487	71.2
	rs11642015	T	C	0.59764	-0.0519529	0.00197838	5.45e-152	0.00129809	430.604
	rs117342986	T	C	0.973283	-0.0345347	0.00631556	4.55e-08	6.2e-05	20.5497
	rs2917705	A	G	0.860612	0.0162626	0.00280773	6.95e-09	6.35e-05	21.0223
	rs2032912	T	G	0.590863	0.0142716	0.00198089	5.82e-13	9.85e-05	32.6275
	rs55637757	T	C	0.866562	0.0168425	0.00290234	6.51e-09	6.56e-05	21.735
	rs4790841	T	C	0.845133	0.0239321	0.00268993	5.74e-19	0.000149926	49.6764
	rs7774	A	C	0.690862	-0.0129097	0.00211421	1.02e-09	7.12e-05	23.5856
	rs8078135	T	C	0.511533	0.0122086	0.00194958	3.8e-10	7.45e-05	24.6781
	rs34966008	T	C	0.591852	0.0156129	0.00197457	2.64e-15	0.000117768	39.0201
	rs11656758	G	A	0.660382	-0.0119897	0.0020518	5.11e-09	6.45e-05	21.3634
	rs113866544	C	T	0.932316	-0.0282272	0.00386923	2.98e-13	0.000100558	33.3172
	rs55766788	T	C	0.884822	-0.0173186	0.00304462	1.28e-08	6.11e-05	20.2543
	rs56288810	G	A	0.786108	-0.0152167	0.00237967	1.61e-10	7.79e-05	25.7983
	rs80135947	C	A	0.804661	-0.021524	0.00244997	1.56e-18	0.000145639	48.2559
	rs11150745	G	A	0.680511	0.0170186	0.00208492	3.28e-16	0.000125941	41.7285
	rs60764613	T	G	0.855143	-0.0163043	0.00276913	3.91e-09	6.59e-05	21.8198
	rs2155869	C	T	0.180837	0.0143592	0.00251521	1.14e-08	6.11e-05	20.2388
	rs1788808	G	A	0.502659	0.0179276	0.0019444	2.97e-20	0.000160695	53.2453
	rs7232171	T	G	0.415866	-0.011853	0.00196947	1.76e-09	6.83e-05	22.6147
	rs2161796	C	T	0.624996	0.0137775	0.00200959	7.09e-12	8.9e-05	29.4803
	rs58084604	T	C	0.765595	-0.0382699	0.00228883	9.33e-63	0.000525667	174.24
	rs57636386	C	T	0.916585	0.0310711	0.00351751	1.02e-18	0.000147625	48.9141
	rs11666480	G	C	0.463167	-0.0113258	0.00195531	6.94e-09	6.38e-05	21.134
	rs67602344	A	C	0.807053	0.0174304	0.00246687	1.6e-12	9.46e-05	31.3499
	rs55714539	C	A	0.657309	-0.0183227	0.00205862	5.56e-19	0.000151245	50.1137
	rs113230003	A	G	0.739815	0.0142981	0.00222991	1.44e-10	7.87e-05	26.0757
	rs116399833	A	C	0.770952	-0.01294	0.0023581	4.08e-08	5.91e-05	19.5924
	rs11668971	C	T	0.518861	0.0150518	0.00194075	8.79e-15	0.000113117	37.4789
	rs62104477	T	G	0.670436	-0.0172774	0.00207019	7.07e-17	0.000131912	43.707
	rs11882409	A	C	0.713644	-0.013828	0.00218325	2.39e-10	7.82e-05	25.8929
	rs429358	C	T	0.843669	0.0199427	0.00267362	8.71e-14	0.00010491	34.7592
	rs10423928	A	T	0.80651	0.0256771	0.00245009	1.07e-25	0.000205774	68.1851
	rs7259070	C	T	0.400994	-0.0160469	0.00199919	1e-15	0.000123703	40.9869
	rs16996657	C	T	0.871841	-0.0161857	0.00290842	2.62e-08	5.85e-05	19.3961
	rs6050446	G	A	0.033197	-0.0356036	0.0054617	7.09e-11	8.14e-05	26.9587
	rs6142050	A	G	0.419921	-0.0125115	0.00197158	2.21e-10	7.63e-05	25.2666
	rs142391093	G	A	0.753349	-0.0130048	0.00228494	1.26e-08	6.29e-05	20.8235
	rs6096886	G	A	0.809948	0.0208942	0.00247601	3.21e-17	0.000134404	44.5327
	rs1056441	C	T	0.326837	-0.0123528	0.00207016	2.42e-09	6.71e-05	22.246
	rs76040172	A	G	0.94556	0.0325944	0.00429164	3.08e-14	0.000109376	36.2393
	rs444102	C	G	0.828904	-0.0155585	0.00257933	1.62e-09	6.87e-05	22.7483
	rs9610311	C	T	0.69348	-0.0125131	0.00216213	7.15e-09	6.66e-05	22.0542
	rs13056506	T	G	0.400882	0.0135516	0.00197874	7.46e-12	8.82e-05	29.2273
